# Supplementary material for: Dibromido(6,6′-dimethyl-2,2′-bipyridine-κ2 N,N′)cobalt(II)
Source: Acta Crystallogr Sect E Struct Rep Online. 2012 Oct 13;68(Pt 11):m1363. doi: 10.1107/S1600536812041980 (PMC3515117; doi:10.1107/S1600536812041980)
Supplement: Supplementary file 2 [file e-68-m1363-Isup2.hkl]

# 
# h,k,l, Fc-squared, Fo-squared, sigma(Fo-squared) and status flag 
# 
data_I
_shelx_title 'CO-6,6' 
_shelx_refln_list_code          4 
_shelx_F_calc_maximum      233.36 
_exptl_crystal_F_000       336.00 
_reflns_d_resolution_high  0.8107 
 
loop_ 
 _symmetry_equiv_pos_as_xyz 
 'x, y, z' 
 '-x, y+1/2, -z+1/2' 
 '-x, -y, -z' 
 'x, -y-1/2, z-1/2' 
 
_cell_length_a     7.6550 
_cell_length_b    10.2577 
_cell_length_c    18.0030 
_cell_angle_alpha  90.000 
_cell_angle_beta   95.779 
_cell_angle_gamma  90.000 
 
_shelx_F_squared_multiplier     1.000 
 
loop_ 
 _refln_index_h 
 _refln_index_k 
 _refln_index_l 
 _refln_F_squared_calc 
 _refln_F_squared_meas 
 _refln_F_squared_sigma 
 _refln_observed_status 
   2   0   0      211.02      188.81     81.70 o 
   3   0   0        9.18        0.00     69.99 o 
   4   0   0    16794.24    15643.44    153.27 o 
   5   0   0     1686.92     1593.89     91.98 o 
   6   0   0      510.41      343.82     83.54 o 
   7   0   0       20.64       40.03     90.93 o 
   8   0   0      266.76      159.01    101.68 o 
   9   0   0      310.43      313.07    118.77 o 
   1   1   0    16090.89    17920.62    243.69 o 
   2   1   0     3969.73     4109.27     94.99 o 
   3   1   0     4054.77     3925.15    110.33 o 
   4   1   0    12894.83    11728.58   1104.08 o 
   5   1   0     1102.40      991.87    112.47 o 
   6   1   0     1366.35     1226.28     64.53 o 
   7   1   0      366.89      375.08     64.44 o 
   8   1   0     1315.31     1323.40    149.34 o 
   9   1   0        0.21       55.67     81.02 o 
   0   2   0    21008.48    19571.11    413.02 o 
   1   2   0    13551.64    14162.26    147.29 o 
   2   2   0     3257.29     3654.24     82.92 o 
   3   2   0      386.56      392.73     60.07 o 
   4   2   0     3945.42     3895.38    162.92 o 
   5   2   0     2994.83     2981.67    105.96 o 
   6   2   0        9.55       59.31     59.10 o 
   7   2   0       61.64       98.46     67.62 o 
   8   2   0      363.95      331.32     75.76 o 
   9   2   0       80.98       96.89     80.44 o 
   1   3   0      421.40      388.98     44.35 o 
   2   3   0     2017.14     2197.06     74.12 o 
   3   3   0    12587.69    13770.87    144.11 o 
   4   3   0      122.65      123.99     54.39 o 
   5   3   0      286.22      360.70     99.94 o 
   6   3   0      336.89      321.56     92.09 o 
   7   3   0     1688.43     1625.02    198.65 o 
   8   3   0       76.03      149.12     73.82 o 
   9   3   0       34.58       85.63     67.37 o 
   0   4   0      713.08      752.04     83.44 o 
   1   4   0    11625.57    11219.13    485.97 o 
   2   4   0    19146.19    20055.90    363.25 o 
   3   4   0     3307.46     3494.19     78.51 o 
   4   4   0      338.96      432.96     70.17 o 
   5   4   0     1275.04     1295.17     71.07 o 
   6   4   0      471.94      464.02    109.12 o 
   7   4   0       57.76       61.13     71.34 o 
   8   4   0       81.82      117.23     62.54 o 
   1   5   0     2664.57     2645.17    165.83 o 
   2   5   0       67.68      107.52     38.48 o 
   3   5   0     3743.37     3845.49    126.92 o 
   4   5   0       48.41        1.04     69.44 o 
   5   5   0       30.17       93.60     74.11 o 
   6   5   0      439.96      469.32     69.49 o 
   7   5   0      515.57      719.17     75.59 o 
   8   5   0        3.31       32.12     56.82 o 
   0   6   0       67.94       88.76     75.00 o 
   1   6   0      248.80      282.99     45.25 o 
   2   6   0     1638.86     1480.69     90.71 o 
   3   6   0      700.50      806.93     49.30 o 
   4   6   0        1.32       23.76     50.93 o 
   5   6   0        3.04       22.46     47.62 o 
   6   6   0      839.04      831.46     61.16 o 
   7   6   0       21.03        0.00     63.15 o 
   8   6   0        2.28       44.99     70.20 o 
   1   7   0     1403.37     1309.14     58.61 o 
   2   7   0      224.06      234.01     40.57 o 
   3   7   0      131.22      233.58     48.85 o 
   4   7   0      189.09      183.07     51.18 o 
   5   7   0     1188.86     1397.85     90.30 o 
   6   7   0       21.84        7.54     61.00 o 
   7   7   0       78.47      104.58     78.70 o 
   0   8   0      619.41      540.28     77.69 o 
   1   8   0     4430.07     4078.10     69.32 o 
   2   8   0       42.82        0.00     47.28 o 
   3   8   0     3080.42     2918.09    137.33 o 
   4   8   0       28.84       23.24     51.81 o 
   5   8   0      344.39      374.68     57.26 o 
   6   8   0      220.12      232.82     64.79 o 
   7   8   0      167.96      189.90     74.01 o 
   1   9   0      283.19      284.43     60.56 o 
   2   9   0      135.71       54.92    114.71 o 
   3   9   0       12.43       42.72     54.42 o 
   4   9   0        8.39       17.33     63.81 o 
   5   9   0      644.41      531.82    156.53 o 
   6   9   0        0.29      139.98     86.21 o 
   0  10   0        6.24       14.93     85.18 o 
   1  10   0      427.77      420.26     68.30 o 
   2  10   0     1044.24     1008.04     66.69 o 
   3  10   0      260.98      412.04     87.34 o 
   4  10   0       17.02       76.31     70.88 o 
   5  10   0      189.34      145.62     75.42 o 
   1  11   0       11.82       36.26     71.34 o 
   2  11   0      176.11      229.59     68.15 o 
   3  11   0       32.61       36.48     81.46 o 
   4  11   0      146.39       80.31     65.86 o 
   0  12   0      580.94      457.53    100.58 o 
   1  12   0       20.23        0.00     71.33 o 
   2  12   0      209.22      214.29     72.97 o 
  -9   1   1        0.28       74.24     80.72 o 
  -8   1   1       90.33      107.32     73.57 o 
  -7   1   1        2.70       51.47     61.81 o 
  -6   1   1      925.03      786.52    147.31 o 
  -5   1   1      520.93      450.31     58.49 o 
  -4   1   1     4942.47     4507.78    429.00 o 
  -3   1   1     1710.43     1848.58     93.91 o 
  -2   1   1    15526.34    17130.35    609.98 o 
  -1   1   1       30.11       12.68     50.69 o 
   0   1   1     1976.32     2086.90     80.00 o 
   1   1   1     4666.89     4601.93    132.85 o 
   2   1   1    40832.66    41880.05    386.75 o 
   3   1   1      256.88      194.77     92.51 o 
   4   1   1     1717.62     1855.12     93.51 o 
   5   1   1       40.67       20.81     61.58 o 
   6   1   1      139.70      173.97     58.32 o 
   7   1   1       60.83       24.98     67.17 o 
   8   1   1       60.84       79.17     73.48 o 
   9   1   1        6.44       32.26     64.70 o 
  -9   2   1       39.32        0.00     80.42 o 
  -8   2   1       50.04       96.07     72.84 o 
  -7   2   1      572.87      468.41    121.73 o 
  -6   2   1      158.72      212.59     65.46 o 
  -5   2   1      618.32      559.27     59.86 o 
  -4   2   1      258.69      255.55     54.62 o 
  -3   2   1     3620.37     3978.22     74.29 o 
  -2   2   1     2161.82     2165.21     67.72 o 
  -1   2   1      107.76       75.57     50.60 o 
   0   2   1    19631.02    18389.35    431.53 o 
   1   2   1       50.80       49.97     55.54 o 
   2   2   1    37365.52    39881.23    799.90 o 
   3   2   1     2889.16     3227.04    169.38 o 
   4   2   1     2940.31     3198.64    120.72 o 
   5   2   1       58.16       59.49     82.86 o 
   6   2   1     4083.79     3716.66    402.49 o 
   7   2   1        2.60        0.00     69.31 o 
   8   2   1      326.14      386.85     77.43 o 
   9   2   1        0.45        7.92     69.90 o 
  -9   3   1       14.35       77.29     78.42 o 
  -8   3   1      226.91      317.42     73.01 o 
  -7   3   1      117.33      104.80     64.17 o 
  -6   3   1     3431.02     3132.43    527.54 o 
  -5   3   1        4.24        0.00     63.04 o 
  -4   3   1     4655.34     4732.31     82.51 o 
  -3   3   1        4.62        0.00     52.55 o 
  -2   3   1    16124.30    16897.39    445.58 o 
  -1   3   1       16.39        9.16     41.81 o 
   0   3   1     7217.83     7016.92    107.14 o 
   1   3   1      843.70      801.48     46.68 o 
   2   3   1     3029.81     3001.32    111.28 o 
   3   3   1      208.50      325.41     65.30 o 
   4   3   1     1094.26     1068.02     72.69 o 
   5   3   1      735.28      698.66    106.06 o 
   6   3   1      772.27      878.19    115.40 o 
   7   3   1      148.79      180.98     66.05 o 
   8   3   1       68.62      109.83     62.95 o 
   9   3   1       30.41      107.93     68.60 o 
  -8   4   1       44.95       40.12     67.80 o 
  -7   4   1       71.02       70.45     61.67 o 
  -6   4   1      139.18      156.46     69.91 o 
  -5   4   1      155.18      112.86     70.75 o 
  -4   4   1     1390.48     1425.34     76.49 o 
  -3   4   1     5509.11     5636.48    207.56 o 
  -2   4   1     1587.60     1499.05     62.51 o 
  -1   4   1      450.21      400.76     45.88 o 
   0   4   1     7967.39     8030.59    203.81 o 
   1   4   1     9381.51     9078.20    173.77 o 
   2   4   1    13284.89    13912.04    300.14 o 
   3   4   1     3892.19     3932.69     82.49 o 
   4   4   1      100.75      159.52     52.19 o 
   5   4   1     1825.85     1755.65    124.05 o 
   6   4   1     1793.28     1909.39     74.09 o 
   7   4   1      273.30      235.74     76.89 o 
   8   4   1      107.24      222.70     65.14 o 
  -8   5   1       17.89       56.82     64.14 o 
  -7   5   1      921.67      947.46    137.13 o 
  -6   5   1      778.39      918.29     73.27 o 
  -5   5   1     2728.09     2935.90    107.51 o 
  -4   5   1       44.30       36.68     58.57 o 
  -3   5   1     5970.23     6097.57    185.07 o 
  -2   5   1     1200.97     1204.20     52.33 o 
  -1   5   1    11238.00    11050.82    220.25 o 
   0   5   1     9384.94     9809.21    217.92 o 
   1   5   1      725.59      643.47     56.28 o 
   2   5   1     3417.38     3573.78     73.88 o 
   3   5   1     1642.63     1520.89    121.27 o 
   4   5   1      232.96      262.47     44.27 o 
   5   5   1      868.49      914.97     52.92 o 
   6   5   1        4.51        0.00     74.33 o 
   7   5   1       70.38       64.71     77.49 o 
   8   5   1        0.34       36.43     51.45 o 
  -8   6   1      130.16      102.17     68.34 o 
  -7   6   1        2.44        0.00     53.29 o 
  -6   6   1      324.00      272.26     50.02 o 
  -5   6   1      546.81      641.69     72.35 o 
  -4   6   1      338.41      359.94     47.82 o 
  -3   6   1     2254.13     1901.45    206.56 o 
  -2   6   1      521.96      502.88     44.37 o 
  -1   6   1     1052.42     1031.22     64.65 o 
   0   6   1       28.14       46.88     37.20 o 
   1   6   1    20214.72    18115.51    101.19 o 
   2   6   1     2004.41     1972.22     63.47 o 
   3   6   1     4752.40     5117.41    176.20 o 
   4   6   1     1030.86     1102.91     54.12 o 
   5   6   1     3750.01     3757.36    159.31 o 
   6   6   1      210.78      186.35     62.55 o 
   7   6   1      508.69      611.91     67.66 o 
   8   6   1       33.12       57.80    103.80 o 
  -7   7   1      403.82      562.24     66.39 o 
  -6   7   1      313.27      529.43    117.70 o 
  -5   7   1     1765.92     1854.30     57.59 o 
  -4   7   1      441.19      443.70     43.72 o 
  -3   7   1     1745.35     1789.27     66.20 o 
  -2   7   1      382.85      384.10     37.38 o 
  -1   7   1     4114.50     3881.88    303.20 o 
   0   7   1     1640.08     1355.66     77.27 o 
   1   7   1       43.07       12.97     53.67 o 
   2   7   1       15.95        0.00    113.42 o 
   3   7   1     1513.93     1311.42    181.85 o 
   4   7   1      285.79      307.28     54.70 o 
   5   7   1      472.30      564.23     59.98 o 
   6   7   1       16.79       56.53     64.76 o 
   7   7   1        1.19       38.62     85.47 o 
  -7   8   1      141.10      224.77     71.83 o 
  -6   8   1       65.70       86.36     65.18 o 
  -5   8   1      100.21      140.26     52.98 o 
  -4   8   1      112.10      242.39     84.70 o 
  -3   8   1     1326.69     1349.00    125.91 o 
  -2   8   1      422.65      463.85     46.42 o 
  -1   8   1       50.64      103.87     58.53 o 
   0   8   1       36.31        0.00     46.83 o 
   1   8   1     1573.25     1376.63     53.51 o 
   2   8   1     1585.10     1482.63     51.76 o 
   3   8   1        0.54        0.00     58.41 o 
   4   8   1       19.16        6.83     61.68 o 
   5   8   1      142.57      173.04     71.03 o 
   6   8   1      148.70       60.19     87.66 o 
   7   8   1       55.34       70.51    113.55 o 
  -6   9   1      554.41      457.86     57.43 o 
  -5   9   1       60.14      150.07     99.98 o 
  -4   9   1        3.10       34.04     53.33 o 
  -3   9   1      235.74      266.69     45.25 o 
  -2   9   1     2221.07     2207.59     98.34 o 
  -1   9   1        8.83        0.00    115.87 o 
   0   9   1       72.11       84.29     59.54 o 
   1   9   1      929.34      972.62     66.51 o 
   2   9   1      126.35      119.42     49.50 o 
   3   9   1      119.27      120.76     62.48 o 
   4   9   1      114.58       64.79     67.36 o 
   5   9   1      271.88      307.73     74.45 o 
   6   9   1       70.20       85.40     80.60 o 
  -5  10   1      134.47      152.46     76.89 o 
  -4  10   1      181.23       77.94     76.87 o 
  -3  10   1      474.14      461.03     66.04 o 
  -2  10   1      138.05       91.19     65.72 o 
  -1  10   1     1212.24     1110.52     55.32 o 
   0  10   1        0.35       80.78     61.90 o 
   1  10   1       49.27       45.88     45.84 o 
   2  10   1     1177.22     1007.97     74.47 o 
   3  10   1      890.60      984.67     69.93 o 
   4  10   1       10.92       31.11     70.01 o 
   5  10   1       45.40        7.83     77.41 o 
  -4  11   1       47.87      104.90     63.35 o 
  -3  11   1      307.69      323.83     63.03 o 
  -2  11   1      705.94      668.58    163.15 o 
  -1  11   1        5.63        0.00    169.40 o 
   0  11   1      353.55      394.15     66.04 o 
   1  11   1      649.80      812.42    225.94 o 
   2  11   1      570.45      487.06     70.74 o 
   3  11   1        8.57        0.00     74.08 o 
   4  11   1       87.87      174.44    107.28 o 
  -2  12   1        0.13       95.13     98.47 o 
  -1  12   1      554.87      555.04     73.07 o 
   0  12   1      195.15      263.46     90.27 o 
   1  12   1       49.87       38.52     72.37 o 
   2  12   1       38.83       40.98     99.39 o 
  -9   0   2        6.06      177.10    101.37 o 
  -8   0   2     1130.87     1104.29     94.14 o 
  -7   0   2       48.70      114.92     90.29 o 
  -6   0   2      111.60      103.37     84.44 o 
  -5   0   2     4254.24     4091.60     96.41 o 
  -4   0   2     7911.95     7235.13    115.77 o 
  -3   0   2     2457.19     2689.01     96.04 o 
  -2   0   2     4758.95     4924.79     81.54 o 
  -1   0   2    24864.42    27232.47    183.02 o 
   0   0   2     6317.03     7658.75    137.76 o 
   1   0   2     3652.71     3645.10    105.36 o 
   4   0   2     1927.13     1589.41     95.83 o 
   5   0   2      332.60      297.51     86.34 o 
   6   0   2     3191.84     3014.37    100.74 o 
   7   0   2      371.50      299.62     92.88 o 
   8   0   2     1636.05     1554.44    110.12 o 
   9   0   2        9.97       65.68     85.06 o 
  -9   1   2      488.95      514.98     85.76 o 
  -8   1   2      105.66      157.79     67.75 o 
  -7   1   2       13.98       15.74     58.94 o 
  -6   1   2      516.54      509.11     70.01 o 
  -5   1   2     5752.93     5512.58    457.08 o 
  -4   1   2    19386.96    18165.56    607.91 o 
  -3   1   2       10.41       53.19     36.03 o 
  -2   1   2    16395.12    16474.47    815.73 o 
  -1   1   2     6986.47     7562.63    250.88 o 
   0   1   2    34323.93    33937.38   1293.77 o 
   1   1   2     1787.97     1708.15     59.83 o 
   2   1   2      607.35      584.25     67.02 o 
   3   1   2      159.21      134.54     75.58 o 
   4   1   2    28200.27    27274.81    236.60 o 
   5   1   2        7.01       65.98    101.42 o 
   6   1   2      345.49      330.55     59.78 o 
   7   1   2      159.28      150.48     74.66 o 
   8   1   2       60.39      156.99     58.51 o 
   9   1   2       12.77        0.00     60.21 o 
  -9   2   2        8.73       68.13     96.23 o 
  -8   2   2      584.13      547.60     72.44 o 
  -7   2   2      294.88      222.76     53.47 o 
  -6   2   2      501.13      483.48     58.39 o 
  -5   2   2      310.02      307.21     47.12 o 
  -4   2   2     1267.98     1273.10     62.62 o 
  -3   2   2     2104.76     2095.23     56.95 o 
  -2   2   2     3725.55     3976.47    113.53 o 
  -1   2   2    12577.59    13222.75    114.53 o 
   0   2   2       37.79       59.16     51.09 o 
   1   2   2      304.80      300.81     44.60 o 
   2   2   2     3996.21     3900.14    166.91 o 
   3   2   2    13898.77    14201.76    904.38 o 
   4   2   2     8732.33     9404.69    169.09 o 
   5   2   2        5.10        0.00    100.00 o 
   6   2   2      177.22      156.75    109.17 o 
   7   2   2     1760.07     1734.84     90.11 o 
   8   2   2      731.42      734.19     62.21 o 
   9   2   2        1.47       78.32     61.41 o 
  -9   3   2       60.40      248.11    111.65 o 
  -8   3   2      344.09      285.10     67.70 o 
  -7   3   2      123.00      170.22     65.43 o 
  -6   3   2       22.75       68.55     64.93 o 
  -5   3   2     2961.51     2741.31    226.29 o 
  -4   3   2     3034.24     3400.93    125.55 o 
  -3   3   2      539.49      530.69     55.92 o 
  -2   3   2     2776.63     2784.41     65.91 o 
  -1   3   2    27620.24    28088.63   1650.48 o 
   0   3   2     1191.11     1117.70     50.57 o 
   1   3   2     9131.31     9002.99     77.61 o 
   2   3   2     7416.89     7705.19    244.03 o 
   3   3   2     3620.84     3677.00     72.60 o 
   4   3   2      715.02      784.57     79.61 o 
   5   3   2     1324.63     1337.15     68.95 o 
   6   3   2      810.79      883.59     74.86 o 
   7   3   2      101.99       49.26     56.16 o 
   8   3   2       12.81       55.03     66.87 o 
   9   3   2        0.33       29.52     61.19 o 
  -8   4   2       67.93       56.02     65.74 o 
  -7   4   2     1051.12     1021.17     95.99 o 
  -6   4   2     1812.39     1645.35    131.33 o 
  -5   4   2      752.47      818.82     70.37 o 
  -4   4   2      600.41      683.55     62.16 o 
  -3   4   2     8143.04     8698.74     87.56 o 
  -2   4   2     6535.17     6912.90     81.60 o 
  -1   4   2     1740.01     1696.62     70.70 o 
   0   4   2      139.33      143.81     39.11 o 
   1   4   2     1990.20     1849.72     78.12 o 
   2   4   2     1540.72     1467.88    389.70 o 
   3   4   2     7690.94     7928.40    154.72 o 
   4   4   2      882.43      893.69     57.78 o 
   5   4   2       99.68      151.82     65.57 o 
   6   4   2       90.04      149.79     73.98 o 
   7   4   2     1019.86     1118.76     82.52 o 
   8   4   2       49.56       13.09     58.11 o 
  -8   5   2        0.87        0.00     62.09 o 
  -7   5   2      224.80      190.04     87.34 o 
  -6   5   2      642.33      626.90     72.21 o 
  -5   5   2      730.94      721.26     63.63 o 
  -4   5   2       35.94      107.33     58.55 o 
  -3   5   2       43.97       77.04     56.05 o 
  -2   5   2     6912.74     6588.77    352.52 o 
  -1   5   2     2595.66     2522.39     52.15 o 
   0   5   2        9.30        0.00     43.89 o 
   1   5   2     1528.30     1351.79     60.79 o 
   2   5   2     9717.79     8721.74    165.08 o 
   3   5   2     1626.59     1484.87    107.55 o 
   4   5   2       23.24       30.49     53.00 o 
   5   5   2      124.55      144.93     51.09 o 
   6   5   2     1123.32     1155.27     64.73 o 
   7   5   2        9.26        5.60     82.60 o 
   8   5   2        3.89        0.00     71.36 o 
  -8   6   2      126.04      113.33     84.69 o 
  -7   6   2      126.94      129.34     50.37 o 
  -6   6   2      151.23      199.71     66.21 o 
  -5   6   2      327.23      327.74     65.28 o 
  -4   6   2      690.64      680.58     61.81 o 
  -3   6   2      625.22      599.84     59.17 o 
  -2   6   2        0.64       35.03     37.16 o 
  -1   6   2      694.08      645.99     45.80 o 
   0   6   2      257.23      267.01     38.21 o 
   1   6   2     1715.85     1496.99     51.95 o 
   2   6   2      555.84      601.73     59.31 o 
   3   6   2      210.30      334.63     85.41 o 
   4   6   2       93.62       40.80     45.79 o 
   5   6   2     1111.41      967.21     53.17 o 
   6   6   2       74.02       86.79     76.16 o 
   7   6   2        3.84       33.17     94.20 o 
   8   6   2        8.83      282.06    118.19 o 
  -7   7   2      117.74       87.05     67.75 o 
  -6   7   2      875.93      884.13     58.68 o 
  -5   7   2       27.78       44.57     54.51 o 
  -4   7   2        1.51        1.17     43.01 o 
  -3   7   2     2078.65     2161.85     86.46 o 
  -2   7   2      628.95      680.74     47.61 o 
  -1   7   2     1960.02     1872.84     47.86 o 
   0   7   2     1299.32     1290.86     58.07 o 
   1   7   2     4796.87     4602.80     65.03 o 
   2   7   2      222.33      235.99     58.23 o 
   3   7   2     1943.37     1936.68    126.95 o 
   4   7   2       92.13      140.60     62.19 o 
   5   7   2      204.27      222.48     70.30 o 
   6   7   2       11.77        0.00     92.51 o 
   7   7   2       65.93        0.00    105.80 o 
  -7   8   2       54.00      119.93     64.42 o 
  -6   8   2       29.16        0.00     58.41 o 
  -5   8   2      674.75      700.82     57.80 o 
  -4   8   2     1120.51     1111.76     47.36 o 
  -3   8   2      158.66      174.92     48.67 o 
  -2   8   2      776.81      774.84     55.80 o 
  -1   8   2      236.14      233.08     48.32 o 
   0   8   2     1267.67     1190.18     69.12 o 
   1   8   2     1322.67     1237.44     70.94 o 
   2   8   2      183.13      150.93     64.00 o 
   3   8   2      242.18      229.89     52.08 o 
   4   8   2        2.25        0.00     68.84 o 
   5   8   2     1187.66     1177.44     74.64 o 
   6   8   2       13.23       76.74     78.67 o 
   7   8   2      156.51      157.33     83.23 o 
  -6   9   2       91.04      172.14     66.58 o 
  -5   9   2      435.92      518.98     65.56 o 
  -4   9   2       12.23       42.45     55.14 o 
  -3   9   2     1669.35     1811.37     96.92 o 
  -2   9   2      246.78      294.38     51.33 o 
  -1   9   2     1059.74     1092.89    125.02 o 
   0   9   2       19.12      107.21     48.63 o 
   1   9   2     2458.23     2090.40     63.92 o 
   2   9   2      137.24       57.69    119.83 o 
   3   9   2      973.50      964.02    108.73 o 
   4   9   2      284.79      273.09     72.04 o 
   5   9   2      235.95      230.17     62.59 o 
   6   9   2       28.32        0.00     91.39 o 
  -5  10   2        8.26       41.18     60.70 o 
  -4  10   2       10.30       32.37     55.79 o 
  -3  10   2      145.71      198.54     71.34 o 
  -2  10   2        2.53        0.00     61.43 o 
  -1  10   2       31.58       23.36     70.17 o 
   0  10   2      370.02      243.30     61.79 o 
   1  10   2      561.62      607.69     67.81 o 
   2  10   2       10.71       36.13     65.66 o 
   3  10   2       14.09        0.00     65.20 o 
   4  10   2      609.94      445.93     67.09 o 
   5  10   2      120.06      148.59     82.65 o 
  -4  11   2      141.86      128.93    154.95 o 
  -3  11   2       79.69      118.11     71.21 o 
  -2  11   2      242.35      213.69     67.78 o 
  -1  11   2        2.00       17.65     78.08 o 
   0  11   2      619.74      635.34     59.61 o 
   1  11   2        0.23       68.85     67.24 o 
   2  11   2      462.34      445.23     71.16 o 
   3  11   2       44.57       26.24     70.31 o 
   4  11   2       13.99        0.00     81.93 o 
  -2  12   2       35.19       56.51     71.16 o 
  -1  12   2      127.58       63.26     62.51 o 
   0  12   2        0.13        0.00     72.47 o 
   1  12   2       18.31        0.00     83.52 o 
   2  12   2       77.23      118.34     78.33 o 
  -9   1   3      139.26      184.18     98.18 o 
  -8   1   3      139.43       90.16     75.50 o 
  -7   1   3      384.28      466.76    121.25 o 
  -6   1   3       49.72        0.00     57.10 o 
  -5   1   3     1195.92     1230.04    121.15 o 
  -4   1   3        0.34       25.29     38.28 o 
  -3   1   3     2122.06     2267.13     97.54 o 
  -2   1   3      488.56      476.11     39.74 o 
  -1   1   3      713.27      782.02     42.30 o 
   0   1   3      858.81      990.59     45.54 o 
   1   1   3       32.75       44.02     42.07 o 
   2   1   3     4298.65     4177.22    100.31 o 
   3   1   3     1643.42     1701.81     58.82 o 
   4   1   3    10754.49    10563.52    416.23 o 
   5   1   3       78.80       99.60     64.87 o 
   6   1   3      145.05      161.63     53.09 o 
   7   1   3       55.42      116.43     49.74 o 
   8   1   3      207.85      190.13     58.26 o 
   9   1   3       20.89       24.92     61.85 o 
  -9   2   3       13.35       36.18     73.53 o 
  -8   2   3      142.13      188.88     71.00 o 
  -7   2   3       45.67        0.00     65.14 o 
  -6   2   3      903.65      881.96     62.31 o 
  -5   2   3      639.23      637.26     48.67 o 
  -4   2   3     4305.75     3952.08    269.04 o 
  -3   2   3     2079.81     2078.91     61.54 o 
  -2   2   3    17899.46    17321.77   1397.18 o 
  -1   2   3    13094.80    13942.19    164.50 o 
   0   2   3     9652.53    10104.16    361.38 o 
   1   2   3    15335.62    15178.37    239.46 o 
   2   2   3     1572.49     1537.67     88.61 o 
   3   2   3     2389.96     2319.13    133.91 o 
   4   2   3      912.71     1057.60     70.50 o 
   5   2   3      809.03      899.28     88.00 o 
   6   2   3       49.03       16.69     67.18 o 
   7   2   3        2.11       23.53     54.69 o 
   8   2   3      328.70      355.64     58.97 o 
   9   2   3        5.06       39.54     64.74 o 
  -9   3   3       55.96       22.45     79.53 o 
  -8   3   3        1.36       29.23     68.40 o 
  -7   3   3      865.52      856.73    183.91 o 
  -6   3   3       22.88       68.29     48.00 o 
  -5   3   3     1356.05     1259.35    122.52 o 
  -4   3   3     1790.56     1620.03    134.24 o 
  -3   3   3     7426.99     8186.84    160.17 o 
  -2   3   3     2927.73     3027.66     63.10 o 
  -1   3   3      652.65      756.19     56.16 o 
   0   3   3    11757.19    11605.38    187.76 o 
   1   3   3     5242.36     4885.89    204.87 o 
   2   3   3    10400.62    10785.87    113.67 o 
   3   3   3       12.11        0.00     54.22 o 
   4   3   3     3757.31     3763.27    139.08 o 
   5   3   3      115.93      123.61     68.61 o 
   6   3   3     5020.57     5121.37    165.77 o 
   7   3   3       25.64       72.67     72.06 o 
   8   3   3       40.95       44.96     57.97 o 
  -8   4   3       28.09        0.00     60.51 o 
  -7   4   3      193.33      315.42     65.97 o 
  -6   4   3     1255.14     1196.01     52.35 o 
  -5   4   3       96.30      140.94     42.29 o 
  -4   4   3       95.67       69.90     60.83 o 
  -3   4   3      570.53      578.17     55.82 o 
  -2   4   3     1615.87     1625.42     60.58 o 
  -1   4   3       11.97       44.36     57.92 o 
   0   4   3      747.14      695.90     42.66 o 
   1   4   3       45.93       60.21     37.25 o 
   2   4   3        7.14       36.05     48.03 o 
   3   4   3      244.06      192.46     49.23 o 
   4   4   3     2367.06     2518.97     70.09 o 
   5   4   3     2385.85     2395.61     92.35 o 
   6   4   3       27.51       81.70     91.56 o 
   7   4   3       52.22      232.43     97.10 o 
   8   4   3       53.57        0.00     68.70 o 
  -8   5   3      313.37      237.82     95.22 o 
  -7   5   3       52.52       23.81     59.17 o 
  -6   5   3      727.93      697.45     85.55 o 
  -5   5   3       69.23      127.55     59.69 o 
  -4   5   3     4488.27     4515.72    209.54 o 
  -3   5   3     3753.83     3626.98     66.81 o 
  -2   5   3     8156.67     8621.19    556.66 o 
  -1   5   3     1474.01     1515.03     58.67 o 
   0   5   3     2228.36     2167.81    106.42 o 
   1   5   3    18225.28    16730.20    552.24 o 
   2   5   3      264.67      228.28     56.32 o 
   3   5   3     2381.30     2319.26     68.52 o 
   4   5   3       49.97       90.57     69.51 o 
   5   5   3     3629.67     3328.55     78.90 o 
   6   5   3       70.43      144.51     84.81 o 
   7   5   3      307.71      391.29     97.68 o 
   8   5   3       32.72      208.80    105.75 o 
  -8   6   3       84.69        0.00     79.55 o 
  -7   6   3      814.90      818.75     62.69 o 
  -6   6   3      121.37      187.24    105.40 o 
  -5   6   3      853.48      954.40     63.82 o 
  -4   6   3     2506.37     2673.69    110.86 o 
  -3   6   3     3793.09     3910.13     85.07 o 
  -2   6   3       54.97       64.78     54.17 o 
  -1   6   3     5514.49     5533.96    133.35 o 
   0   6   3     7152.65     6410.95    268.59 o 
   1   6   3      441.06      457.73     44.79 o 
   2   6   3      534.68      467.78     58.06 o 
   3   6   3      408.99      425.03     62.67 o 
   4   6   3     3701.49     3579.71    115.87 o 
   5   6   3      965.72      943.70     88.92 o 
   6   6   3       10.21        0.00     67.93 o 
   7   6   3       80.82        0.00    104.69 o 
   8   6   3      100.14      148.41    115.08 o 
  -7   7   3       57.15       59.65     62.69 o 
  -6   7   3        8.02       60.11     73.92 o 
  -5   7   3      199.19      224.32     67.37 o 
  -4   7   3      825.73      854.30     62.48 o 
  -3   7   3     3966.70     4068.23    286.25 o 
  -2   7   3     1237.26     1347.49     51.79 o 
  -1   7   3       67.25      113.51     45.69 o 
   0   7   3      114.92      164.75     45.45 o 
   1   7   3     6746.63     6213.06    364.81 o 
   2   7   3      569.90      612.85     63.20 o 
   3   7   3      477.26      507.40     64.29 o 
   4   7   3      534.51      572.65     67.22 o 
   5   7   3     1321.33     1284.35     79.65 o 
   6   7   3       78.32       69.04    101.05 o 
   7   7   3       31.38      171.73    105.48 o 
  -7   8   3      242.38      319.37     58.90 o 
  -6   8   3      487.19      460.47     57.35 o 
  -5   8   3       80.66      131.86     57.14 o 
  -4   8   3      720.04      761.06     53.58 o 
  -3   8   3      143.47      193.95     42.08 o 
  -2   8   3     1355.79     1415.13     54.37 o 
  -1   8   3       15.11        7.19     41.37 o 
   0   8   3      776.82      700.63     44.75 o 
   1   8   3      651.35      563.58     59.76 o 
   2   8   3      197.12      225.02     61.99 o 
   3   8   3       65.69       57.73     48.70 o 
   4   8   3      704.37      801.71     70.62 o 
   5   8   3      342.93      326.48     75.01 o 
   6   8   3      211.83      187.07    104.69 o 
   7   8   3       32.59      378.15    102.00 o 
  -6   9   3      422.82      515.08     61.82 o 
  -5   9   3       19.17        8.19     60.33 o 
  -4   9   3       15.46       92.60     55.19 o 
  -3   9   3     1088.01     1126.04     57.78 o 
  -2   9   3        5.29        0.00     39.71 o 
  -1   9   3      393.36      455.46     67.92 o 
   0   9   3        8.81        0.00     57.88 o 
   1   9   3      387.76      417.21     50.58 o 
   2   9   3     1331.96     1321.37     66.77 o 
   3   9   3      787.24      761.36     95.54 o 
   4   9   3       30.42        7.26     68.72 o 
   5   9   3       26.86      133.73     80.03 o 
   6   9   3      352.12      391.13     82.65 o 
  -5  10   3       90.39      124.77     53.42 o 
  -4  10   3        9.07       91.91     50.44 o 
  -3  10   3      320.94      369.97     49.35 o 
  -2  10   3     2611.98     2540.86    142.71 o 
  -1  10   3      514.64      484.67     66.93 o 
   0  10   3       69.80       11.44     62.91 o 
   1  10   3      807.98      775.57     62.92 o 
   2  10   3      815.93      704.47     93.01 o 
   3  10   3        0.75       36.76     64.56 o 
   4  10   3      108.62      138.95     75.94 o 
   5  10   3      207.07      288.86    100.71 o 
  -4  11   3        6.21       15.86     71.51 o 
  -3  11   3       57.03      121.90     77.86 o 
  -2  11   3        0.15        0.00     83.17 o 
  -1  11   3     1031.88      980.95    130.43 o 
   0  11   3       52.10      114.96     67.09 o 
   1  11   3      102.39      124.15     67.91 o 
   2  11   3       17.90        0.00     68.81 o 
   3  11   3      755.72      650.16     72.72 o 
   4  11   3        7.60       73.35     65.81 o 
  -2  12   3      154.09      162.46     73.55 o 
  -1  12   3        0.08       64.47     71.77 o 
   0  12   3      180.62      292.75     63.01 o 
   1  12   3       16.35      115.12    203.34 o 
   2  12   3      132.80      240.34     98.65 o 
  -9   0   4      473.31      614.59    113.24 o 
  -8   0   4      276.78      148.36     92.67 o 
  -7   0   4      645.98      722.13     92.24 o 
  -6   0   4      158.83      213.02     60.71 o 
  -5   0   4     7279.54     7099.59    109.17 o 
  -4   0   4     6806.84     6813.13    192.64 o 
  -3   0   4     1800.81     1804.52     64.19 o 
  -2   0   4     4143.31     4108.91    115.53 o 
  -1   0   4      624.52      731.59     63.64 o 
   0   0   4    54455.89    52709.73    227.97 o 
   1   0   4     8440.21     9003.79    341.58 o 
   2   0   4     4530.57     4197.42    376.99 o 
   3   0   4      942.81      855.46     95.46 o 
   4   0   4     3808.29     3682.54    105.38 o 
   5   0   4     4386.87     4321.13    125.10 o 
   6   0   4        6.07       69.04     59.23 o 
   7   0   4      636.06      783.85     81.35 o 
   8   0   4       16.06       65.05     85.04 o 
   9   0   4       12.75        6.85     86.54 o 
  -9   1   4        4.44        0.00     78.93 o 
  -8   1   4      443.57      413.85     67.48 o 
  -7   1   4      438.83      317.52     73.65 o 
  -6   1   4       73.43       94.00     59.70 o 
  -5   1   4     3201.66     3082.27    169.73 o 
  -4   1   4     2751.41     2868.10    141.10 o 
  -3   1   4     4909.45     5092.01    225.39 o 
  -2   1   4     8678.73     8652.27    118.73 o 
  -1   1   4    39185.75    38704.55    559.70 o 
   0   1   4     1057.56     1133.97     44.63 o 
   1   1   4     7735.52     8031.49    223.12 o 
   2   1   4     8424.16     8201.44    349.12 o 
   3   1   4    14961.65    14782.49    213.73 o 
   4   1   4     1860.02     1941.20     60.65 o 
   5   1   4      189.59      193.61     53.74 o 
   6   1   4     3884.23     3867.61     96.43 o 
   7   1   4      948.87      912.62     51.91 o 
   8   1   4      333.43      357.55     57.63 o 
   9   1   4       30.77        0.00     64.19 o 
  -9   2   4      393.02      354.64     94.67 o 
  -8   2   4      134.01      217.45     69.70 o 
  -7   2   4       62.57       97.37     60.92 o 
  -6   2   4     1044.27     1006.97     49.82 o 
  -5   2   4     5063.02     4786.07    299.23 o 
  -4   2   4     3616.14     3551.10    224.01 o 
  -3   2   4      124.03      125.39     36.46 o 
  -2   2   4       48.12      123.62     66.83 o 
  -1   2   4     9186.20     9373.68    292.16 o 
   0   2   4    10094.63    10117.90    131.15 o 
   1   2   4     1188.26     1186.36     50.49 o 
   2   2   4      546.10      430.06     41.97 o 
   3   2   4      968.15      946.49     84.91 o 
   4   2   4      685.51      775.06     66.17 o 
   5   2   4      279.10      324.60     58.86 o 
   6   2   4     2836.15     2781.07     71.03 o 
   7   2   4      254.77      305.51     55.96 o 
   8   2   4      445.58      349.06     56.81 o 
  -9   3   4       21.22       99.30    102.05 o 
  -8   3   4      169.01      111.48     58.49 o 
  -7   3   4      175.05      198.53     50.84 o 
  -6   3   4     3563.68     3310.47    174.10 o 
  -5   3   4       15.61       57.11     46.97 o 
  -4   3   4       12.57       11.72     43.17 o 
  -3   3   4     3105.83     2954.91    238.46 o 
  -2   3   4    19771.65    20083.54    146.46 o 
  -1   3   4     1859.79     1817.72     63.49 o 
   0   3   4     2614.11     2688.24    118.67 o 
   1   3   4     1297.24     1285.92     59.82 o 
   2   3   4     5143.98     4959.72     67.70 o 
   3   3   4     7993.06     7648.78    108.44 o 
   4   3   4        5.86        0.00     77.00 o 
   5   3   4       33.91        0.00     83.81 o 
   6   3   4        9.30        0.00     87.50 o 
   7   3   4     1566.42     1653.85     83.78 o 
   8   3   4       21.82       82.89     70.21 o 
  -8   4   4      121.24      102.14     73.54 o 
  -7   4   4      603.06      535.44     48.18 o 
  -6   4   4      287.48      218.14     43.27 o 
  -5   4   4     2108.68     2013.42    237.69 o 
  -4   4   4      371.16      406.12     58.08 o 
  -3   4   4       15.31       37.93     55.16 o 
  -2   4   4     5193.31     5169.90     72.87 o 
  -1   4   4    12847.61    12640.22    215.05 o 
   0   4   4      142.08      143.54     46.48 o 
   1   4   4     1445.75     1502.38     68.71 o 
   2   4   4    15101.92    14175.67    260.04 o 
   3   4   4     3905.26     3675.21     92.35 o 
   4   4   4      614.60      605.15     59.07 o 
   5   4   4      188.39      171.73     91.14 o 
   6   4   4     1521.12     1501.17     70.99 o 
   7   4   4        6.98       92.93    101.21 o 
   8   4   4       36.74      240.39     98.78 o 
  -8   5   4       35.48       68.87     61.55 o 
  -7   5   4       67.03      104.52     48.07 o 
  -6   5   4      677.04      693.80     99.66 o 
  -5   5   4      323.70      365.60     40.60 o 
  -4   5   4      154.33      146.98     58.81 o 
  -3   5   4     3449.45     3610.15     66.14 o 
  -2   5   4     5858.62     6229.93     74.29 o 
  -1   5   4        2.79       93.83     44.36 o 
   0   5   4      215.97      222.74     57.11 o 
   1   5   4     3894.71     3733.05    109.80 o 
   2   5   4      267.88      210.15     60.01 o 
   3   5   4     1352.81     1365.46     69.22 o 
   4   5   4      310.52      448.35     78.06 o 
   5   5   4      268.59      399.99     85.34 o 
   6   5   4       91.43        5.75     90.82 o 
   7   5   4      174.19      236.54     93.77 o 
   8   5   4       48.71      123.73    107.17 o 
  -8   6   4      184.28       97.46     70.76 o 
  -7   6   4      158.91      116.36     71.81 o 
  -6   6   4       69.77      139.59     53.41 o 
  -5   6   4      700.95      669.39     65.04 o 
  -4   6   4       87.28      107.60     58.64 o 
  -3   6   4      838.85      835.07     49.05 o 
  -2   6   4     2484.30     2430.37     64.53 o 
  -1   6   4      492.30      524.07     54.52 o 
   0   6   4      218.96      181.48     39.80 o 
   1   6   4     1053.19     1099.82     49.10 o 
   2   6   4     1192.64     1130.75     62.93 o 
   3   6   4        1.55        0.00     73.26 o 
   4   6   4      458.58      501.41     77.18 o 
   5   6   4       14.09        0.00     61.23 o 
   6   6   4      578.98      715.91     93.40 o 
   7   6   4        0.26        0.00     94.56 o 
  -7   7   4        0.97        8.22     68.40 o 
  -6   7   4       38.82       92.33     69.98 o 
  -5   7   4      329.10      456.85     64.29 o 
  -4   7   4     5057.02     5024.86     84.65 o 
  -3   7   4       80.81       37.42     75.97 o 
  -2   7   4      663.45      643.72    126.10 o 
  -1   7   4      495.16      549.85     40.30 o 
   0   7   4     3441.51     3422.72     83.62 o 
   1   7   4      658.74      660.96     47.26 o 
   2   7   4      255.58      211.00     48.71 o 
   3   7   4       93.32       72.54     61.79 o 
   4   7   4      268.56      334.36     77.50 o 
   5   7   4     1646.80     1642.52     91.66 o 
   6   7   4       73.12        0.00    102.95 o 
   7   7   4       84.37        0.00    108.65 o 
  -7   8   4      159.38      192.58     56.68 o 
  -6   8   4      172.79      295.56     79.51 o 
  -5   8   4       17.42       49.05     67.82 o 
  -4   8   4       52.09      102.47     67.07 o 
  -3   8   4     1738.49     1921.09     85.08 o 
  -2   8   4      169.82      191.82     47.67 o 
  -1   8   4     1924.15     1906.81    132.00 o 
   0   8   4     1008.33      968.81     60.90 o 
   1   8   4     2633.13     2589.91     64.20 o 
   2   8   4       93.64      108.04     59.87 o 
   3   8   4      344.81      418.83     87.97 o 
   4   8   4     1180.23     1271.55     77.82 o 
   5   8   4      311.63      236.44     88.82 o 
   6   8   4        3.12      110.86    104.64 o 
  -6   9   4      206.68      207.26     59.78 o 
  -5   9   4        6.33       27.16     54.30 o 
  -4   9   4      642.32      673.22     48.28 o 
  -3   9   4       97.73       69.22     53.34 o 
  -2   9   4      622.36      617.98     98.10 o 
  -1   9   4        1.68       39.38     44.74 o 
   0   9   4     1585.03     1687.52     69.01 o 
   1   9   4      451.92      389.12     49.48 o 
   2   9   4      209.22      203.02     62.24 o 
   3   9   4      282.97      227.09     67.48 o 
   4   9   4      535.09      539.59     59.17 o 
   5   9   4      607.04      659.67     92.01 o 
   6   9   4       11.58        0.00    102.00 o 
  -5  10   4      294.81      392.28     61.43 o 
  -4  10   4        0.14        0.00     80.97 o 
  -3  10   4      559.59      658.76     64.23 o 
  -2  10   4       99.38       88.31     53.78 o 
  -1  10   4       80.10      147.08     44.42 o 
   0  10   4       31.46      106.05     63.63 o 
   1  10   4      137.82       79.99     69.20 o 
   2  10   4        6.92        9.96     91.66 o 
   3  10   4       83.87      148.95     70.03 o 
   4  10   4        0.48        0.00     76.08 o 
   5  10   4        6.15        0.00     91.56 o 
  -4  11   4       15.88       63.17     63.54 o 
  -3  11   4      287.22      378.82     61.93 o 
  -2  11   4        8.48      102.17    114.40 o 
  -1  11   4      532.53      586.43    123.86 o 
   0  11   4       12.26        0.00    140.19 o 
   1  11   4      302.55      306.23     76.50 o 
   2  11   4      110.46      175.04     75.43 o 
   3  11   4       74.34       86.52     75.24 o 
   4  11   4      241.17      221.49     84.04 o 
  -2  12   4       59.86      121.25     77.14 o 
  -1  12   4       31.66      160.45     77.63 o 
   0  12   4      287.53      301.85     63.88 o 
   1  12   4      115.75       48.87     79.82 o 
   2  12   4       47.33       82.58    107.30 o 
  -9   1   5       34.33       23.73     72.74 o 
  -8   1   5       15.87        0.00     70.34 o 
  -7   1   5       39.09       40.24     95.96 o 
  -6   1   5      486.84      522.33     58.57 o 
  -5   1   5       26.69       30.20     47.41 o 
  -4   1   5       45.08       16.11     34.86 o 
  -3   1   5     3091.36     3041.55     62.29 o 
  -2   1   5     2357.35     2518.71     49.17 o 
  -1   1   5    14823.36    15531.28    314.09 o 
   0   1   5     2454.86     2717.86     49.49 o 
   1   1   5     5693.51     5996.96    105.30 o 
   2   1   5     3238.27     3128.77    132.82 o 
   3   1   5     2040.39     1924.57     72.26 o 
   4   1   5        2.10        0.00     60.36 o 
   5   1   5      532.26      529.86     56.39 o 
   6   1   5      198.26      192.95     62.88 o 
   7   1   5       80.00       56.26     52.26 o 
   8   1   5        2.85        5.48     56.95 o 
  -9   2   5      138.32      192.80    106.48 o 
  -8   2   5        0.91       49.15     67.88 o 
  -7   2   5     1368.39     1327.46     67.01 o 
  -6   2   5       39.21      107.75     37.76 o 
  -5   2   5     3962.93     3736.86    108.45 o 
  -4   2   5      823.47      914.78     45.79 o 
  -3   2   5     5712.01     5506.25    308.30 o 
  -2   2   5     1755.40     1827.99     51.95 o 
  -1   2   5     3914.53     4152.77    174.44 o 
   0   2   5     8987.55     9148.26    163.76 o 
   1   2   5     1863.85     1958.13     55.67 o 
   2   2   5     5737.58     5931.60    241.55 o 
   3   2   5      927.87      846.50     80.01 o 
   4   2   5     2301.86     2186.07     86.39 o 
   5   2   5      347.47      343.29     65.57 o 
   6   2   5      698.65      766.59     68.47 o 
   7   2   5      443.40      490.88     73.62 o 
   8   2   5      239.61      209.44     63.18 o 
  -9   3   5       11.65        1.39     80.09 o 
  -8   3   5       26.05       25.03     61.18 o 
  -7   3   5       38.78       45.10     53.09 o 
  -6   3   5      685.12      708.46     50.95 o 
  -5   3   5      564.50      506.66     41.89 o 
  -4   3   5       32.25       47.27     37.82 o 
  -3   3   5     3014.89     2776.34    180.23 o 
  -2   3   5     1202.13     1304.33    110.06 o 
  -1   3   5    13343.00    12963.84    630.27 o 
   0   3   5       80.63       92.36     38.88 o 
   1   3   5     9437.49     8856.85    142.45 o 
   2   3   5      101.72       48.36     42.40 o 
   3   3   5     4959.00     4838.84    102.21 o 
   4   3   5      342.78      305.79     81.75 o 
   5   3   5     1959.91     2018.19     91.14 o 
   6   3   5      193.22      187.92     90.56 o 
   7   3   5      182.09      116.87     98.47 o 
   8   3   5      643.09      499.21     74.12 o 
  -8   4   5      598.23      633.93     74.90 o 
  -7   4   5      962.22      874.79     56.26 o 
  -6   4   5       75.40        8.05     43.35 o 
  -5   4   5      108.33       84.98     48.54 o 
  -4   4   5     5961.30     5618.76    332.64 o 
  -3   4   5     4559.22     4599.02    299.73 o 
  -2   4   5     4079.88     3938.34     81.01 o 
  -1   4   5      854.62      908.88     48.57 o 
   0   4   5     3782.99     3853.90     67.36 o 
   1   4   5     6615.89     6408.85     68.80 o 
   2   4   5     3414.83     3036.71     54.40 o 
   3   4   5      196.59      156.59     79.11 o 
   4   4   5      109.75      122.99     55.64 o 
   5   4   5      548.07      463.17     63.87 o 
   6   4   5       17.12        0.00     91.82 o 
   7   4   5       46.02       60.55     99.68 o 
   8   4   5       14.39       27.06    102.11 o 
  -8   5   5        6.76        0.00     58.26 o 
  -7   5   5       96.82      111.12     58.81 o 
  -6   5   5      348.71      437.49     51.48 o 
  -5   5   5       60.83        8.68     60.31 o 
  -4   5   5     1484.51     1332.80    137.18 o 
  -3   5   5     1051.60     1066.13     58.27 o 
  -2   5   5      815.44      751.28     85.92 o 
  -1   5   5      257.64      387.98     57.64 o 
   0   5   5    16549.14    16025.08    177.39 o 
   1   5   5      111.02      160.84     44.37 o 
   2   5   5     2489.74     2463.73     73.94 o 
   3   5   5      160.16      172.67     63.86 o 
   4   5   5     4202.54     4031.27     76.26 o 
   5   5   5      938.93      849.71     93.19 o 
   6   5   5      332.62      353.42     95.46 o 
   7   5   5      190.05      185.97     97.99 o 
   8   5   5      119.13       94.14    104.80 o 
  -8   6   5      430.22      421.54     95.40 o 
  -7   6   5       24.06        9.80     51.32 o 
  -6   6   5     1673.60     1613.58     80.58 o 
  -5   6   5       10.17        0.72     49.16 o 
  -4   6   5     3587.14     3886.28    126.45 o 
  -3   6   5     1814.61     1945.53    188.92 o 
  -2   6   5     2364.21     2457.22     64.98 o 
  -1   6   5        7.80       72.83     53.14 o 
   0   6   5      919.13      885.91    238.97 o 
   1   6   5     6839.24     6330.76    245.50 o 
   2   6   5      176.47      172.73     45.10 o 
   3   6   5      219.64      331.64     67.53 o 
   4   6   5      571.54      546.08     88.39 o 
   5   6   5     1777.56     1773.63     89.77 o 
   6   6   5      149.80      125.68     89.40 o 
   7   6   5       12.91        0.00    106.85 o 
  -7   7   5      464.45      497.66     55.08 o 
  -6   7   5        6.09        0.00     54.08 o 
  -5   7   5       16.08      169.49    118.64 o 
  -4   7   5     1115.55     1099.74     63.44 o 
  -3   7   5     1091.53     1174.78     89.95 o 
  -2   7   5        7.94        0.00     55.40 o 
  -1   7   5       76.19       88.01     47.46 o 
   0   7   5     9923.66     8843.54    606.89 o 
   1   7   5       37.36        1.19     46.38 o 
   2   7   5      451.27      477.04     65.26 o 
   3   7   5       20.70       68.83     63.42 o 
   4   7   5     2267.59     2299.26     67.27 o 
   5   7   5      519.34      580.26     93.09 o 
   6   7   5       58.23      121.46     95.30 o 
   7   7   5        1.12       43.41    101.47 o 
  -7   8   5      167.80      113.26     68.48 o 
  -6   8   5      192.76      133.65     51.97 o 
  -5   8   5       49.07        0.00     76.63 o 
  -4   8   5     1150.95     1238.77     69.44 o 
  -3   8   5     3614.19     3694.02    151.24 o 
  -2   8   5      707.14      697.61     48.72 o 
  -1   8   5      130.56      104.12     43.54 o 
   0   8   5      165.59      245.66     59.71 o 
   1   8   5     1448.66     1367.29     45.17 o 
   2   8   5      283.32      352.75     48.69 o 
   3   8   5      531.52      651.40    116.82 o 
   4   8   5      132.68      189.89     74.59 o 
   5   8   5      100.58      136.02    101.47 o 
   6   8   5       45.92      181.27    107.59 o 
  -6   9   5       39.81      146.03     47.28 o 
  -5   9   5      435.02      367.34     59.61 o 
  -4   9   5       15.56       31.87     76.85 o 
  -3   9   5       18.01       60.92     44.05 o 
  -2   9   5     1503.05     1643.74     99.73 o 
  -1   9   5      586.05      622.54     49.65 o 
   0   9   5      413.47      344.09     43.38 o 
   1   9   5     1069.00     1042.31     65.80 o 
   2   9   5     1413.14     1308.86    104.82 o 
   3   9   5       98.23       59.98     56.88 o 
   4   9   5      337.75      257.70     73.54 o 
   5   9   5      220.88      273.57     98.10 o 
   6   9   5       58.45        0.00    116.45 o 
  -5  10   5        4.41        1.74     54.00 o 
  -4  10   5       27.28       60.98     56.15 o 
  -3  10   5      733.93      815.89     58.73 o 
  -2  10   5      218.11      290.83     53.73 o 
  -1  10   5      617.19      662.71     54.42 o 
   0  10   5        4.47        3.59     79.53 o 
   1  10   5      146.69       83.96     64.75 o 
   2  10   5       72.15       11.67     54.85 o 
   3  10   5     1018.38     1035.72     60.42 o 
   4  10   5        2.90      121.67     78.38 o 
   5  10   5       10.23        1.00    106.75 o 
  -4  11   5        0.83       91.14     59.29 o 
  -3  11   5       11.10        0.00     65.83 o 
  -2  11   5      936.73      888.33     72.25 o 
  -1  11   5      108.40       58.10     70.03 o 
   0  11   5      112.49      236.06     69.73 o 
   1  11   5       58.41      175.67     70.16 o 
   2  11   5      857.99      748.83     61.78 o 
   3  11   5        7.65        0.00    132.62 o 
  -2  12   5       67.10       59.45     80.16 o 
  -1  12   5      679.42      860.10     80.50 o 
   0  12   5        0.12        0.38     71.20 o 
   1  12   5       25.95      169.84     81.82 o 
  -9   0   6       10.40       84.12     97.83 o 
  -8   0   6      163.99      179.48     96.94 o 
  -7   0   6      876.77      775.56     67.24 o 
  -6   0   6     1630.80     1499.69     93.25 o 
  -5   0   6     9132.99     8804.80    317.34 o 
  -4   0   6     3918.24     4094.15     66.21 o 
  -3   0   6    15455.69    15843.46    103.64 o 
  -2   0   6     8857.58     9038.80     79.56 o 
  -1   0   6    48036.10    46598.98    574.90 o 
   0   0   6     1666.30     1802.52     62.02 o 
   1   0   6    12099.46    12632.26    519.32 o 
   2   0   6     8069.75     7903.82    654.02 o 
   3   0   6    11545.04    11483.49    155.01 o 
   4   0   6      568.45      587.11    103.21 o 
   5   0   6        5.39        0.00     99.42 o 
   6   0   6     1314.37     1260.03    131.51 o 
   7   0   6      171.94      172.60     69.79 o 
   8   0   6      187.04      139.32     87.95 o 
  -9   1   6      618.15      576.15     77.41 o 
  -8   1   6        6.58        0.00     69.22 o 
  -7   1   6       16.91      112.13    121.88 o 
  -6   1   6      242.60      272.62     48.76 o 
  -5   1   6     3842.35     3623.05    117.98 o 
  -4   1   6     1309.21     1332.88     47.17 o 
  -3   1   6     1380.52     1463.50     40.35 o 
  -2   1   6      166.45      226.19     30.72 o 
  -1   1   6     1684.54     1839.45     44.90 o 
   0   1   6     8233.54     8631.30     60.36 o 
   1   1   6    16879.51    16693.28    309.98 o 
   2   1   6      786.39      704.05     43.64 o 
   3   1   6     2517.36     2531.98     74.43 o 
   4   1   6     1175.27     1190.31     75.75 o 
   5   1   6     5020.44     4861.86    140.17 o 
   6   1   6      603.32      619.98     62.50 o 
   7   1   6      406.66      449.78     55.29 o 
   8   1   6        6.32       33.57     58.16 o 
  -9   2   6        1.76        0.00    223.23 o 
  -8   2   6       79.87      195.88     87.68 o 
  -7   2   6      550.03      523.58     67.24 o 
  -6   2   6     1994.20     1877.22     83.20 o 
  -5   2   6      369.35      397.90     45.64 o 
  -4   2   6        7.30       27.11     38.17 o 
  -3   2   6     3259.66     3386.44    131.57 o 
  -2   2   6    16451.07    16345.83    448.71 o 
  -1   2   6    10055.01    10134.82    138.96 o 
   0   2   6      192.24      217.75     37.88 o 
   1   2   6      331.50      382.15     40.65 o 
   2   2   6     9850.52     9614.98    186.81 o 
   3   2   6     6308.60     6305.41    108.38 o 
   4   2   6      465.57      591.18     84.70 o 
   5   2   6        1.18       35.07     81.91 o 
   6   2   6      187.72      207.58     77.67 o 
   7   2   6      497.30      461.90     87.34 o 
   8   2   6       24.81       50.33     73.32 o 
  -9   3   6       68.30      136.72     84.86 o 
  -8   3   6      111.92       35.67     59.59 o 
  -7   3   6      384.55      366.31     53.88 o 
  -6   3   6     1292.60     1162.50    106.75 o 
  -5   3   6     1803.77     1873.47     44.93 o 
  -4   3   6       21.44       51.29     37.98 o 
  -3   3   6     4770.63     4797.05    138.79 o 
  -2   3   6      469.69      594.50     37.50 o 
  -1   3   6     8191.90     8219.54    434.19 o 
   0   3   6     1516.63     1592.71     44.75 o 
   1   3   6      361.79      388.07     50.06 o 
   2   3   6    13232.08    12780.71    296.15 o 
   3   3   6     1962.58     1738.08     68.14 o 
   4   3   6      220.71      229.32     77.37 o 
   5   3   6       96.53       51.48     84.49 o 
   6   3   6     1878.88     1744.57    102.85 o 
   7   3   6        3.01        0.00     98.73 o 
   8   3   6        6.30       64.71    113.39 o 
  -8   4   6        9.86        0.00     74.23 o 
  -7   4   6       66.40       75.38     47.07 o 
  -6   4   6     2195.22     2298.03     94.37 o 
  -5   4   6     1465.36     1340.36     72.71 o 
  -4   4   6      421.86      454.69     72.42 o 
  -3   4   6     1365.02     1245.02    155.95 o 
  -2   4   6    14983.45    14723.56    758.03 o 
  -1   4   6      290.05      297.82     46.15 o 
   0   4   6       71.44       56.32     40.81 o 
   1   4   6     3585.98     3620.04     86.47 o 
   2   4   6     8049.94     7378.45    232.36 o 
   3   4   6      993.39     1093.38     86.71 o 
   4   4   6      227.39      178.32     74.68 o 
   5   4   6      157.46      166.50     87.23 o 
   6   4   6       11.30      114.40     85.23 o 
   7   4   6      341.95      498.61     95.30 o 
   8   4   6      101.45      239.87    102.11 o 
  -8   5   6        6.71       98.83     63.33 o 
  -7   5   6        6.27        0.00     54.64 o 
  -6   5   6        2.72       42.23     45.77 o 
  -5   5   6      130.20      188.53     47.72 o 
  -4   5   6      115.93      142.94     65.37 o 
  -3   5   6      677.51      677.29     40.95 o 
  -2   5   6     1562.98     1657.25     57.06 o 
  -1   5   6     5270.12     5303.17     64.36 o 
   0   5   6      268.58      265.53     57.69 o 
   1   5   6       82.07       37.54     42.45 o 
   2   5   6     5445.90     5184.84    117.75 o 
   3   5   6     2069.49     2030.22     89.19 o 
   4   5   6       10.64       18.30     85.81 o 
   5   5   6        0.88        0.00     90.40 o 
   6   5   6      734.02      821.76     97.10 o 
   7   5   6      111.89      276.36    106.96 o 
  -8   6   6       67.41        0.00     63.82 o 
  -7   6   6       10.13       53.46     58.29 o 
  -6   6   6        9.27       90.25     44.71 o 
  -5   6   6      628.51      571.64    110.18 o 
  -4   6   6      496.74      489.32     62.79 o 
  -3   6   6      185.41      189.61     84.41 o 
  -2   6   6      190.81      170.28     46.42 o 
  -1   6   6      160.39      239.65     53.45 o 
   0   6   6     6140.75     6037.49    281.27 o 
   1   6   6     1555.84     1485.98    111.86 o 
   2   6   6      123.41       62.35     47.78 o 
   3   6   6       15.35       27.34     60.12 o 
   4   6   6      521.76      530.47     86.65 o 
   5   6   6      595.44      577.78     92.72 o 
   6   6   6        2.98        0.00     92.77 o 
   7   6   6        3.43      142.56     97.25 o 
  -7   7   6       17.29        8.32     63.66 o 
  -6   7   6      127.61      107.66     48.72 o 
  -5   7   6      741.85      697.44    122.68 o 
  -4   7   6     1502.30     1597.03     68.06 o 
  -3   7   6     1552.21     1626.97     66.08 o 
  -2   7   6      476.64      394.74     59.90 o 
  -1   7   6     1080.95     1074.60     72.36 o 
   0   7   6      254.47      227.18     42.38 o 
   1   7   6     1495.09     1469.57     45.26 o 
   2   7   6      197.07      264.30     64.31 o 
   3   7   6      114.07       85.44     56.24 o 
   4   7   6     1217.05     1419.58     91.45 o 
   5   7   6      158.23      192.19     89.77 o 
   6   7   6       13.43        0.00     74.15 o 
   7   7   6       23.35       15.35     84.91 o 
  -7   8   6        2.61       31.26     57.31 o 
  -6   8   6      322.26      340.93     96.75 o 
  -5   8   6        2.03        0.00     55.35 o 
  -4   8   6     2568.56     2680.64     72.89 o 
  -3   8   6      404.04      572.83     59.97 o 
  -2   8   6     1139.38     1096.89     86.97 o 
  -1   8   6       13.22       54.28     47.21 o 
   0   8   6     4824.57     4806.56    161.77 o 
   1   8   6      743.66      824.20     77.21 o 
   2   8   6      732.89      809.62     51.12 o 
   3   8   6       28.63       29.43     67.72 o 
   4   8   6      719.89      623.14     70.99 o 
   5   8   6      426.90      589.33    101.84 o 
   6   8   6       13.34      119.78    109.12 o 
  -6   9   6      107.59      217.60     63.24 o 
  -5   9   6      131.24      164.71     69.05 o 
  -4   9   6       24.59        0.00     70.67 o 
  -3   9   6      183.38      343.84     97.90 o 
  -2   9   6        5.61        0.00     68.73 o 
  -1   9   6       28.98       22.85     45.28 o 
   0   9   6     1152.04     1008.51     44.63 o 
   1   9   6      348.26      334.60     51.74 o 
   2   9   6      247.40      299.30     65.60 o 
   3   9   6        0.94        7.78     66.53 o 
   4   9   6      385.55      485.73     74.35 o 
   5   9   6       11.47        0.00     78.64 o 
  -5  10   6        1.47        0.00     57.86 o 
  -4  10   6      246.68      192.35     53.95 o 
  -3  10   6      464.68      526.21     51.39 o 
  -2  10   6       46.60       10.91     50.53 o 
  -1  10   6      402.02      465.24     59.89 o 
   0  10   6      329.86      361.10     54.60 o 
   1  10   6      496.18      442.29    100.95 o 
   2  10   6      143.53      117.09     73.71 o 
   3  10   6      182.61      236.73     84.44 o 
   4  10   6      197.06      209.93     76.17 o 
  -4  11   6        0.18       87.48     54.70 o 
  -3  11   6       70.68       63.61     60.34 o 
  -2  11   6        0.40       30.48     70.08 o 
  -1  11   6       20.12      143.07     56.30 o 
   0  11   6       22.97        0.00    112.92 o 
   1  11   6       82.45       18.74     62.43 o 
   2  11   6        1.27        0.00     75.93 o 
   3  11   6      279.42      272.39     83.52 o 
  -1  12   6      414.34      344.88     78.00 o 
   0  12   6       15.21       52.73     63.75 o 
   1  12   6       52.85      100.98     80.67 o 
  -9   1   7       68.37       60.77    121.15 o 
  -8   1   7       10.67        0.00     65.81 o 
  -7   1   7      447.61      340.94     99.55 o 
  -6   1   7      238.67      249.74     39.69 o 
  -5   1   7      772.50      685.72     46.20 o 
  -4   1   7        9.23        7.00     34.46 o 
  -3   1   7     6951.21     7125.43     78.96 o 
  -2   1   7      416.30      454.65     33.25 o 
  -1   1   7      404.33      414.48     40.94 o 
   0   1   7      208.09      266.89     34.95 o 
   1   1   7        4.82        0.00     38.97 o 
   2   1   7      477.12      498.68     43.80 o 
   3   1   7      284.69      266.44     47.87 o 
   4   1   7      428.62      426.36     65.64 o 
   5   1   7      213.55      220.94     57.50 o 
   6   1   7      132.59      147.57     62.34 o 
   7   1   7      191.03      162.07     57.08 o 
   8   1   7       15.98       24.03     65.22 o 
  -9   2   7        0.40        0.00     82.39 o 
  -8   2   7       29.01        0.00     80.72 o 
  -7   2   7       35.49        0.00     51.81 o 
  -6   2   7       59.43        0.00     51.12 o 
  -5   2   7     1402.78     1325.88     85.48 o 
  -4   2   7      158.83      209.83     45.41 o 
  -3   2   7     6853.01     7167.59    106.89 o 
  -2   2   7     7456.16     7815.19    293.56 o 
  -1   2   7     5284.16     4980.28     89.90 o 
   0   2   7      654.79      748.04     37.70 o 
   1   2   7    16531.50    16130.76    255.48 o 
   2   2   7     1428.60     1430.73     47.39 o 
   3   2   7     9632.45     9134.57    405.66 o 
   4   2   7       26.24       33.28     77.58 o 
   5   2   7     1979.37     2097.57     90.77 o 
   6   2   7       21.35        0.00     96.41 o 
   7   2   7      166.45      205.80    101.58 o 
   8   2   7       37.57      104.89     79.76 o 
  -8   3   7       97.53       92.54    165.63 o 
  -7   3   7      830.85      845.14     66.37 o 
  -6   3   7       70.13       40.97     50.15 o 
  -5   3   7     1693.63     1644.87     59.65 o 
  -4   3   7     1072.44     1076.94     47.60 o 
  -3   3   7     7994.61     7884.71    501.94 o 
  -2   3   7        1.39        8.69     39.66 o 
  -1   3   7      492.39      606.95     53.04 o 
   0   3   7      310.58      349.11     41.38 o 
   1   3   7      291.19      330.36     39.67 o 
   2   3   7      703.73      648.67     43.36 o 
   3   3   7      803.40      709.65     56.40 o 
   4   3   7       40.35       99.10     81.54 o 
   5   3   7      121.69      164.13     85.34 o 
   6   3   7      185.67      211.70     97.52 o 
   7   3   7      321.18      479.10    101.63 o 
   8   3   7        4.22        0.00    111.92 o 
  -8   4   7        0.20      106.98     59.42 o 
  -7   4   7        4.81        1.49     53.20 o 
  -6   4   7        0.01       34.86     50.98 o 
  -5   4   7     2694.24     2435.25    170.47 o 
  -4   4   7      486.92      463.89     39.65 o 
  -3   4   7       91.11       77.13     44.22 o 
  -2   4   7     1307.90     1248.17     85.56 o 
  -1   4   7     6921.78     6868.92    131.42 o 
   0   4   7     4217.88     3795.03     58.93 o 
   1   4   7     2773.07     2627.73     76.46 o 
   2   4   7     2127.66     2061.69    140.84 o 
   3   4   7     2291.10     2267.28    121.70 o 
   4   4   7     3135.12     3154.87     98.73 o 
   5   4   7     1339.58     1317.21     91.45 o 
   6   4   7      188.31      107.01     96.83 o 
   7   4   7      137.19      152.69    102.21 o 
   8   4   7       74.57       74.89    103.06 o 
  -8   5   7      454.62      494.80     64.04 o 
  -7   5   7      148.11       68.60     54.86 o 
  -6   5   7      573.49      554.08     73.20 o 
  -5   5   7      101.10       35.11     49.52 o 
  -4   5   7     6664.49     6127.30    354.08 o 
  -3   5   7      312.92      324.05     44.81 o 
  -2   5   7     1166.51     1196.47     65.09 o 
  -1   5   7      307.49      308.12     38.91 o 
   0   5   7     1954.77     1949.61     42.24 o 
   1   5   7     1422.74     1461.39     51.56 o 
   2   5   7        0.46        0.00     37.31 o 
   3   5   7      149.43      142.51     58.81 o 
   4   5   7      674.30      641.49     91.19 o 
   5   5   7      368.71      247.78     92.51 o 
   6   5   7      218.50      330.95     96.83 o 
   7   5   7       62.70      211.44    106.80 o 
  -8   6   7       19.75       37.44     57.79 o 
  -7   6   7        9.17      114.28     58.66 o 
  -6   6   7        7.87        7.94     54.32 o 
  -5   6   7       26.71        0.00     49.36 o 
  -4   6   7     3455.36     3351.66    204.53 o 
  -3   6   7       64.78       71.00     36.32 o 
  -2   6   7      783.91      672.79     47.12 o 
  -1   6   7       97.25       83.16     36.02 o 
   0   6   7    19737.46    18732.39    467.82 o 
   1   6   7        0.93        0.00     39.35 o 
   2   6   7     1345.16     1315.77     50.77 o 
   3   6   7        4.52        0.00     54.49 o 
   4   6   7     5619.40     5488.72     82.59 o 
   5   6   7       61.50        0.00     93.88 o 
   6   6   7       83.93        0.00     98.63 o 
   7   6   7       29.49      113.34    108.49 o 
  -7   7   7        6.15        0.00     61.48 o 
  -6   7   7       38.03      173.29     55.35 o 
  -5   7   7        2.52        1.75     48.65 o 
  -4   7   7     1586.95     1568.91     69.22 o 
  -3   7   7      222.09      283.12     43.02 o 
  -2   7   7      130.88      171.12     62.18 o 
  -1   7   7      890.63      832.96     50.50 o 
   0   7   7      721.25      828.20     58.70 o 
   1   7   7     2870.51     2745.30     50.31 o 
   2   7   7      760.57      713.33     47.51 o 
   3   7   7      350.95      347.06     65.50 o 
   4   7   7      257.45      317.77     67.46 o 
   5   7   7       71.37        0.00     89.98 o 
   6   7   7       57.51      185.97    104.53 o 
  -6   8   7       22.98       21.79     50.54 o 
  -5   8   7      108.36       72.91     47.79 o 
  -4   8   7      402.91      442.11     51.74 o 
  -3   8   7     1108.76     1135.22     55.48 o 
  -2   8   7      366.31      244.14     45.19 o 
  -1   8   7     2821.47     2814.63    164.63 o 
   0   8   7      366.93      369.69     37.97 o 
   1   8   7        3.31        5.67     51.15 o 
   2   8   7        9.73       77.52     51.06 o 
   3   8   7      103.12      104.15     59.29 o 
   4   8   7      913.47      986.05     70.62 o 
   5   8   7      103.99      112.81    101.53 o 
   6   8   7       52.09        0.00    110.18 o 
  -6   9   7      260.47      211.82     60.24 o 
  -5   9   7      202.42      208.62     61.46 o 
  -4   9   7        0.63        0.00     72.80 o 
  -3   9   7      463.31      627.76     65.33 o 
  -2   9   7      763.14      724.05     53.77 o 
  -1   9   7        2.45        0.00     45.69 o 
   0   9   7       52.63       55.69     44.77 o 
   1   9   7      635.39      711.29     51.45 o 
   2   9   7      232.90      195.39     54.17 o 
   3   9   7     1240.38     1194.10     63.66 o 
   4   9   7        0.09        0.00    100.58 o 
   5   9   7        0.98        0.00    102.16 o 
  -5  10   7       67.74      105.62     54.16 o 
  -4  10   7       18.01      129.23     68.95 o 
  -3  10   7        0.27      172.91     51.30 o 
  -2  10   7     1182.62     1269.22     50.19 o 
  -1  10   7      870.51      846.48     51.21 o 
   0  10   7        4.98        2.61     48.33 o 
   1  10   7       94.32      185.28     65.57 o 
   2  10   7     1638.69     1664.51     76.05 o 
   3  10   7       76.53       67.09     63.03 o 
   4  10   7       78.57      134.95     68.70 o 
  -3  11   7      113.53      104.25     54.49 o 
  -2  11   7      195.50      403.02     77.49 o 
  -1  11   7      490.60      569.95     60.17 o 
   0  11   7       35.38       97.67     52.52 o 
   1  11   7      192.55      307.99     91.48 o 
   2  11   7       54.31       38.96     75.28 o 
   3  11   7      562.99      638.18     69.47 o 
   0  12   7       20.34        1.87     67.13 o 
  -9   0   8      309.27      263.02    111.18 o 
  -8   0   8      285.81      121.36     98.78 o 
  -7   0   8        9.29       78.11     89.71 o 
  -6   0   8        2.03        0.00     84.76 o 
  -5   0   8     3694.19     3387.53     57.97 o 
  -4   0   8     2042.19     1986.68     54.11 o 
  -3   0   8     4768.84     4889.33     64.30 o 
  -2   0   8      182.81      326.00     57.30 o 
  -1   0   8      445.66      364.02     56.63 o 
   0   0   8        5.45        0.00     57.62 o 
   1   0   8    33775.13    34541.99    502.49 o 
   2   0   8     3468.32     3420.99    241.13 o 
   3   0   8     5078.79     5122.98    380.61 o 
   4   0   8      809.84      793.33    103.32 o 
   5   0   8     6744.76     6666.69    135.60 o 
   6   0   8      606.90      694.44    108.80 o 
   7   0   8      587.98      604.17     84.69 o 
   8   0   8        3.84       14.40     93.72 o 
  -9   1   8        6.39       23.33    138.87 o 
  -8   1   8        2.30        0.00     58.79 o 
  -7   1   8     1958.14     1831.96    309.72 o 
  -6   1   8     1634.19     1545.70     91.78 o 
  -5   1   8     2037.26     2115.99     52.24 o 
  -4   1   8      626.31      627.55     35.29 o 
  -3   1   8    11233.61    10836.83    212.63 o 
  -2   1   8     7771.99     7869.74    125.08 o 
  -1   1   8    16746.37    17522.33    261.52 o 
   0   1   8     7627.35     8041.96    111.07 o 
   1   1   8     2771.02     2872.11     48.55 o 
   2   1   8     6969.60     7012.14    248.48 o 
   3   1   8     5317.91     5139.90    272.32 o 
   4   1   8      557.46      566.21     65.73 o 
   5   1   8       94.54       91.54     70.43 o 
   6   1   8      203.39      214.11     64.92 o 
   7   1   8       18.77       58.11     76.69 o 
   8   1   8        2.06       13.24     74.98 o 
  -8   2   8       55.51      151.84     70.23 o 
  -7   2   8      266.06      292.40     51.67 o 
  -6   2   8      576.42      464.15     50.09 o 
  -5   2   8      844.93      905.08     48.46 o 
  -4   2   8      304.66      313.87     49.06 o 
  -3   2   8     4294.35     4254.20     70.68 o 
  -2   2   8       82.55       88.82     40.79 o 
  -1   2   8      365.79      410.90     34.42 o 
   0   2   8     1301.13     1247.57     40.15 o 
   1   2   8    13249.26    13606.99    127.28 o 
   2   2   8     3385.98     3287.55     56.14 o 
   3   2   8       10.33       13.15     49.69 o 
   4   2   8      319.96      400.04     83.33 o 
   5   2   8     2134.51     2255.05     96.46 o 
   6   2   8     1520.56     1472.69    101.10 o 
   7   2   8       84.83       54.53    111.18 o 
   8   2   8        0.54        0.00     81.67 o 
  -8   3   8        9.68       93.86     64.56 o 
  -7   3   8      298.33      318.88     56.58 o 
  -6   3   8     1981.26     1949.90     62.24 o 
  -5   3   8       17.33       34.43     42.58 o 
  -4   3   8      137.09      103.83     44.54 o 
  -3   3   8      201.13      257.57     38.76 o 
  -2   3   8    14887.66    13936.34    642.81 o 
  -1   3   8     2827.84     3101.83     49.33 o 
   0   3   8     2996.03     3140.97     49.47 o 
   1   3   8        7.59       35.66     39.00 o 
   2   3   8     3605.87     3570.61    146.58 o 
   3   3   8      111.74       99.17     54.43 o 
   4   3   8      286.04      268.03     85.92 o 
   5   3   8      467.32      600.88     84.28 o 
   6   3   8       46.31      260.59     96.41 o 
   7   3   8      118.78      164.29    101.79 o 
   8   3   8       90.06      132.22    113.76 o 
  -8   4   8       45.44       23.95     62.17 o 
  -7   4   8      582.75      587.33    106.75 o 
  -6   4   8      685.57      620.29     71.09 o 
  -5   4   8       51.78       44.65     43.23 o 
  -4   4   8       10.86      125.58     45.76 o 
  -3   4   8     1897.53     1802.60     70.88 o 
  -2   4   8       94.60       83.85     43.66 o 
  -1   4   8     1754.56     1612.48     40.51 o 
   0   4   8     1495.10     1411.23     48.36 o 
   1   4   8     1031.91      987.51     58.32 o 
   2   4   8     3184.68     2981.54     59.67 o 
   3   4   8     3777.67     3663.20     58.40 o 
   4   4   8     1011.35      987.42     92.14 o 
   5   4   8        3.38        4.96     83.70 o 
   6   4   8     1421.48     1458.40    107.75 o 
   7   4   8      141.29      321.04    105.59 o 
  -8   5   8        0.60       51.82     63.86 o 
  -7   5   8       13.07        0.00     57.78 o 
  -6   5   8      527.75      497.73     45.59 o 
  -5   5   8      456.58      492.56     51.39 o 
  -4   5   8        5.89        0.00     47.66 o 
  -3   5   8     1207.51     1176.91     85.39 o 
  -2   5   8     5502.25     5237.06    205.46 o 
  -1   5   8     1274.59     1211.48     66.99 o 
   0   5   8      704.91      730.34     46.45 o 
   1   5   8     1530.98     1479.41     49.63 o 
   2   5   8     3399.53     3390.36     47.72 o 
   3   5   8        8.46        0.00     49.30 o 
   4   5   8     1756.35     1652.49     91.40 o 
   5   5   8      607.85      692.12     90.03 o 
   6   5   8       83.84      264.29     99.73 o 
   7   5   8        2.98        0.00    111.39 o 
  -7   6   8       39.55      125.09     51.60 o 
  -6   6   8       36.32        0.00     58.31 o 
  -5   6   8      366.68      362.99     91.09 o 
  -4   6   8      248.75      233.66     53.12 o 
  -3   6   8      162.90      128.66     46.35 o 
  -2   6   8      136.86      148.06     46.52 o 
  -1   6   8     1662.90     1633.51     57.04 o 
   0   6   8        0.05        0.00     44.76 o 
   1   6   8     1494.72     1370.31     68.20 o 
   2   6   8      147.64      134.41     38.70 o 
   3   6   8     2073.34     2152.68     86.76 o 
   4   6   8       88.27       30.12     84.49 o 
   5   6   8       13.33       41.30     63.87 o 
   6   6   8        0.16        0.00     72.73 o 
   7   6   8       49.65      174.10     99.79 o 
  -7   7   8       21.75       40.08     53.29 o 
  -6   7   8        2.23       14.78     65.68 o 
  -5   7   8       46.98      151.29     55.54 o 
  -4   7   8     1918.76     1914.28    202.99 o 
  -3   7   8      281.49      304.20    101.63 o 
  -2   7   8     2065.68     2034.50     86.89 o 
  -1   7   8      687.96      772.44     41.32 o 
   0   7   8     2050.19     2185.98     67.57 o 
   1   7   8      544.02      552.03     42.13 o 
   2   7   8      782.24      747.46     45.90 o 
   3   7   8        2.60       28.45     52.48 o 
   4   7   8      412.91      241.45     96.57 o 
   5   7   8      335.59      350.10    101.95 o 
   6   7   8        2.90      103.27    105.11 o 
  -6   8   8       70.68      151.44     59.56 o 
  -5   8   8      423.61      447.10     77.75 o 
  -4   8   8        1.79       30.89     58.48 o 
  -3   8   8        4.16        0.00     50.01 o 
  -2   8   8      175.14      166.23     42.87 o 
  -1   8   8      116.94      167.61     38.42 o 
   0   8   8      256.25      268.86     41.52 o 
   1   8   8      186.88      262.07     45.11 o 
   2   8   8     1219.56     1259.66     51.87 o 
   3   8   8      103.26      138.74     66.58 o 
   4   8   8     1295.29     1465.83     94.46 o 
   5   8   8       43.87        0.00    104.69 o 
   6   8   8      257.78      173.25    113.18 o 
  -6   9   8      128.16      103.05    101.47 o 
  -5   9   8        0.05       17.79     47.24 o 
  -4   9   8     1431.99     1371.29    104.94 o 
  -3   9   8       63.09       43.01     43.39 o 
  -2   9   8      506.77      517.45     81.35 o 
  -1   9   8        3.49        0.00     50.42 o 
   0   9   8     2483.52     2616.92    126.39 o 
   1   9   8      149.40      214.62     45.58 o 
   2   9   8       12.52       58.81     57.75 o 
   3   9   8        0.90       66.70     66.97 o 
   4   9   8      327.70      378.58    105.43 o 
   5   9   8       26.76       11.39    102.05 o 
  -4  10   8       84.32      143.27     53.49 o 
  -3  10   8      163.26      189.37     48.94 o 
  -2  10   8      254.08      218.11     78.09 o 
  -1  10   8      106.17       55.08     51.47 o 
   0  10   8      222.14      143.36     47.73 o 
   1  10   8        6.33        4.53     47.67 o 
   2  10   8      108.12      186.41     59.82 o 
   3  10   8      319.72      421.62     67.90 o 
   4  10   8      189.82      407.79    114.40 o 
  -3  11   8      173.11      213.54     56.01 o 
  -2  11   8        0.10        0.00     51.52 o 
  -1  11   8      399.93      373.57     57.91 o 
   0  11   8        5.33       30.84     55.18 o 
   1  11   8      154.88      221.89     59.70 o 
   2  11   8        2.96       53.25     56.79 o 
  -8   1   9       50.24        0.00     70.12 o 
  -7   1   9       10.88        5.22     40.59 o 
  -6   1   9       74.69        0.00     39.37 o 
  -5   1   9      141.07      228.34     49.29 o 
  -4   1   9      108.43      105.20     35.52 o 
  -3   1   9      407.35      352.28     40.53 o 
  -2   1   9       15.78       20.01     35.62 o 
  -1   1   9     6053.91     6363.05     49.90 o 
   0   1   9       11.24       13.73     39.11 o 
   1   1   9     4612.14     4652.25     92.38 o 
   2   1   9     1699.51     1641.99     67.36 o 
   3   1   9     1451.57     1493.27     54.79 o 
   4   1   9       31.42       35.89     67.53 o 
   5   1   9      781.55      815.66     78.19 o 
   6   1   9      127.59      126.08     73.51 o 
   7   1   9       53.65       32.14     78.80 o 
   8   1   9        4.18       34.23     85.43 o 
  -8   2   9        5.06       94.95    124.34 o 
  -7   2   9      453.89      378.16     50.63 o 
  -6   2   9      440.81      520.20     57.06 o 
  -5   2   9     2009.80     1971.18    139.39 o 
  -4   2   9      453.39      453.44     36.12 o 
  -3   2   9     2136.52     2170.11     86.04 o 
  -2   2   9     3729.59     3925.54     49.80 o 
  -1   2   9       50.56       78.97     35.70 o 
   0   2   9       78.47       44.37     35.19 o 
   1   2   9     3203.14     3607.09     85.72 o 
   2   2   9     1515.12     1585.62     43.08 o 
   3   2   9     2076.29     2023.17    106.80 o 
   4   2   9       81.54      109.75     78.27 o 
   5   2   9      588.34      606.63     88.76 o 
   6   2   9        5.95        0.00     97.62 o 
   7   2   9      398.37      377.10    106.27 o 
   8   2   9        2.87      126.26    115.50 o 
  -8   3   9       32.13      127.95     58.00 o 
  -7   3   9        1.04       76.03     54.44 o 
  -6   3   9      321.47      301.16     44.15 o 
  -5   3   9     2112.96     2052.40    129.97 o 
  -4   3   9      325.18      320.78     41.38 o 
  -3   3   9     1392.56     1342.87     70.39 o 
  -2   3   9      304.91      318.10     44.83 o 
  -1   3   9    14732.22    14474.18    173.52 o 
   0   3   9     1335.59     1395.03     43.53 o 
   1   3   9     6485.68     6282.84     90.08 o 
   2   3   9       98.32      123.16     49.29 o 
   3   3   9     3539.54     3639.91    212.02 o 
   4   3   9      377.14      377.73     87.18 o 
   5   3   9     1128.73     1184.93     90.45 o 
   6   3   9        5.19        0.00     96.83 o 
   7   3   9      122.60      302.63    107.01 o 
  -8   4   9      190.14      193.41     60.99 o 
  -7   4   9      104.95      193.70     56.64 o 
  -6   4   9       10.73       54.20     40.25 o 
  -5   4   9       69.30       38.28     48.82 o 
  -4   4   9     1251.95     1166.08     63.05 o 
  -3   4   9      145.35      161.34     46.06 o 
  -2   4   9      260.71      274.14     44.98 o 
  -1   4   9      487.21      513.77     41.46 o 
   0   4   9      260.98      199.81     40.42 o 
   1   4   9      123.65      145.13     39.45 o 
   2   4   9      136.78      160.08     49.28 o 
   3   4   9     1074.67     1108.10     60.48 o 
   4   4   9     1122.17     1014.05     87.76 o 
   5   4   9      177.80      136.86     92.93 o 
   6   4   9       82.38       86.92     91.35 o 
   7   4   9      275.77      294.45    102.11 o 
  -8   5   9       11.14       11.42    107.24 o 
  -7   5   9       57.69      101.93     53.69 o 
  -6   5   9       27.98       28.96     76.67 o 
  -5   5   9     2406.94     2352.84    108.83 o 
  -4   5   9     1692.39     1641.03     51.26 o 
  -3   5   9       99.62      112.94     42.00 o 
  -2   5   9     2097.06     1995.36     90.45 o 
  -1   5   9     3217.18     3093.13    118.28 o 
   0   5   9     9050.28     8856.94    156.04 o 
   1   5   9        7.68       18.67     41.26 o 
   2   5   9     1856.13     1888.38     48.72 o 
   3   5   9      103.76       38.32     53.48 o 
   4   5   9     3558.76     3601.85     98.52 o 
   5   5   9       94.42       67.56     93.40 o 
   6   5   9        8.26        5.54    103.69 o 
   7   5   9        0.77        0.00    112.66 o 
  -7   6   9       63.58       70.42     61.00 o 
  -6   6   9      198.74      285.35     66.86 o 
  -5   6   9      228.65      274.51     49.70 o 
  -4   6   9     2513.99     2629.68    120.59 o 
  -3   6   9       36.30        0.00     37.47 o 
  -2   6   9       57.05      110.12     46.35 o 
  -1   6   9     2457.80     2401.85     63.48 o 
   0   6   9     1754.54     1832.07     51.51 o 
   1   6   9       60.61       90.55     46.91 o 
   2   6   9     2156.07     2068.76     99.25 o 
   3   6   9     2573.59     2493.58    126.82 o 
   4   6   9      117.19      129.58     92.72 o 
   5   6   9      151.74       99.89     94.25 o 
   6   6   9      972.94     1045.75    108.17 o 
  -7   7   9       74.53      119.32     62.64 o 
  -6   7   9      165.91      136.35     54.07 o 
  -5   7   9      578.07      650.75    105.36 o 
  -4   7   9      808.05      767.28     52.76 o 
  -3   7   9       45.84       54.72     65.00 o 
  -2   7   9     1345.93     1410.02     92.37 o 
  -1   7   9      105.12      153.66     48.44 o 
   0   7   9     4686.11     4505.71    174.19 o 
   1   7   9      600.41      546.83     81.04 o 
   2   7   9      233.74      248.16     37.61 o 
   3   7   9      484.64      456.88     75.20 o 
   4   7   9      957.41     1151.02     98.84 o 
   5   7   9       50.38        0.00     74.79 o 
   6   7   9        0.27       52.16     82.86 o 
  -6   8   9       48.92        0.00     58.40 o 
  -5   8   9        3.96       17.09     49.86 o 
  -4   8   9      407.27      380.93     47.45 o 
  -3   8   9      310.00      337.61     51.46 o 
  -2   8   9      736.63      670.81     37.38 o 
  -1   8   9       45.64      113.98     44.05 o 
   0   8   9      105.31      142.91     47.63 o 
   1   8   9       90.99       76.39     40.07 o 
   2   8   9      113.89      203.86     38.79 o 
   3   8   9      358.97      396.19     68.17 o 
   4   8   9      205.92       18.14    100.68 o 
   5   8   9       19.66      140.71    105.80 o 
  -5   9   9       97.82      210.15     60.37 o 
  -4   9   9      164.08      101.58     53.09 o 
  -3   9   9      109.36      120.70     49.93 o 
  -2   9   9      278.51      276.44     43.48 o 
  -1   9   9      567.45      721.18     45.58 o 
   0   9   9       68.14      110.76     44.68 o 
   1   9   9        5.13       87.67     48.54 o 
   2   9   9      409.97      429.86     50.90 o 
   3   9   9      463.36      492.61     70.98 o 
   4   9   9        6.50        0.00     99.58 o 
   5   9   9        1.05        2.43    115.66 o 
  -4  10   9        5.77        0.00     60.21 o 
  -3  10   9      469.05      511.52     51.96 o 
  -2  10   9     1120.63     1346.97     67.86 o 
  -1  10   9       33.36        0.00     50.55 o 
   0  10   9       20.03       61.44     51.49 o 
   1  10   9      152.86      199.32     40.97 o 
   2  10   9      270.40      314.11     63.81 o 
   3  10   9      434.74      384.34     73.52 o 
  -3  11   9       28.69        8.31     52.70 o 
  -2  11   9      485.37      514.47     54.73 o 
  -1  11   9      265.97      253.39     48.58 o 
   0  11   9        3.64       19.60     45.00 o 
   1  11   9       96.86      114.30     54.68 o 
   2  11   9      556.35      623.08     68.02 o 
  -8   0  10      201.37      189.18    105.32 o 
  -7   0  10     2242.35     2390.91     95.99 o 
  -6   0  10      806.63      704.68     60.70 o 
  -5   0  10      182.91      247.65     57.39 o 
  -4   0  10     1582.05     1617.72     50.56 o 
  -3   0  10    11588.87    11803.57     89.45 o 
  -2   0  10      985.55     1033.48     49.09 o 
  -1   0  10     5017.99     5390.02     73.05 o 
   0   0  10     6968.45     7327.39    130.40 o 
   1   0  10     6868.58     6791.36    105.98 o 
   2   0  10      386.95      450.49     59.00 o 
   3   0  10      801.52      825.87     66.73 o 
   4   0  10     5665.88     5747.04    122.10 o 
   5   0  10      694.08      743.07    109.17 o 
   6   0  10      182.81      169.19    113.87 o 
   7   0  10        1.56        4.61     91.69 o 
  -8   1  10      481.63      544.17     71.21 o 
  -7   1  10        2.35      108.98     46.26 o 
  -6   1  10        8.64        0.00     71.06 o 
  -5   1  10      442.61      374.66     41.95 o 
  -4   1  10     5779.45     5588.61     44.21 o 
  -3   1  10     5897.86     6105.13     46.98 o 
  -2   1  10     1291.11     1362.27     33.17 o 
  -1   1  10      184.33      225.65     37.45 o 
   0   1  10     5337.08     5271.33     47.99 o 
   1   1  10    18367.69    18554.80     87.45 o 
   2   1  10      529.71      502.03     41.96 o 
   3   1  10      179.85      178.75     43.17 o 
   4   1  10      273.91      274.19     75.82 o 
   5   1  10     5198.84     5420.56    100.47 o 
   6   1  10      247.85      323.67     71.65 o 
   7   1  10      136.70      140.50    102.38 o 
  -8   2  10       12.72        0.00     62.40 o 
  -7   2  10     1152.25     1128.80     78.48 o 
  -6   2  10      732.14      846.40     74.93 o 
  -5   2  10       33.02       35.93     34.62 o 
  -4   2  10       24.23       55.62     32.61 o 
  -3   2  10     3401.19     3182.27     38.70 o 
  -2   2  10     4542.57     4295.02     63.78 o 
  -1   2  10       76.82      114.01     39.14 o 
   0   2  10     1335.57     1342.10     37.88 o 
   1   2  10      171.23      186.04     40.68 o 
   2   2  10     2038.18     2004.67     48.15 o 
   3   2  10      110.97      107.09     45.83 o 
   4   2  10     1216.38     1185.72     81.10 o 
   5   2  10      320.81      315.13     87.81 o 
   6   2  10        0.36        0.00     98.94 o 
   7   2  10        1.55      139.39    114.92 o 
  -8   3  10       32.01      131.12     59.63 o 
  -7   3  10      379.02      358.42     62.30 o 
  -6   3  10      823.76      795.77     52.77 o 
  -5   3  10       76.21       32.84     44.67 o 
  -4   3  10      307.93      346.91     42.09 o 
  -3   3  10     7040.63     7068.29    302.95 o 
  -2   3  10      144.70      121.06     44.51 o 
  -1   3  10      255.03      182.05     40.26 o 
   0   3  10     2423.01     2336.58     37.42 o 
   1   3  10     2643.13     2498.83     47.96 o 
   2   3  10     2979.35     2915.68     57.81 o 
   3   3  10      122.07       92.94     55.07 o 
   4   3  10      433.52      369.82     85.12 o 
   5   3  10      263.57      358.69     95.73 o 
   6   3  10      914.45     1016.90    105.32 o 
   7   3  10      128.84      118.61    119.09 o 
  -8   4  10        0.56      167.58     68.44 o 
  -7   4  10      200.06      235.79     56.53 o 
  -6   4  10      727.97      791.18     46.45 o 
  -5   4  10      690.89      745.01    102.04 o 
  -4   4  10       81.32       48.61     42.99 o 
  -3   4  10      115.87       52.17     46.79 o 
  -2   4  10     7623.39     7585.44    230.38 o 
  -1   4  10     2699.90     2677.13     66.75 o 
   0   4  10       16.00       20.41     44.86 o 
   1   4  10     1824.27     1804.72     60.01 o 
   2   4  10     3182.37     3155.75     53.28 o 
   3   4  10     1371.17     1409.14    143.90 o 
   4   4  10      249.85      288.34     84.91 o 
   5   4  10      226.67      246.72     88.66 o 
   6   4  10       78.93      151.42    100.31 o 
   7   4  10       18.16        5.54    116.08 o 
  -7   5  10      114.56      150.40     52.16 o 
  -6   5  10      427.55      455.21     53.85 o 
  -5   5  10       49.90       52.78     45.25 o 
  -4   5  10       15.09       46.39     61.04 o 
  -3   5  10      670.08      699.40     86.79 o 
  -2   5  10      136.58      113.11     48.45 o 
  -1   5  10     1347.71     1208.98     94.90 o 
   0   5  10      334.51      374.82     47.23 o 
   1   5  10       43.80        0.00     46.56 o 
   2   5  10       80.25       83.75     46.01 o 
   3   5  10     2028.02     2014.41    110.10 o 
   4   5  10      434.44      470.45     85.28 o 
   5   5  10      203.59      234.17     94.88 o 
   6   5  10       15.01       49.47    106.96 o 
   7   5  10      515.02      493.08    116.82 o 
  -7   6  10        5.94        0.00     53.65 o 
  -6   6  10      143.10      125.55     48.30 o 
  -5   6  10      731.00      751.97     89.17 o 
  -4   6  10      179.73      254.46     48.02 o 
  -3   6  10       15.70       27.33     44.72 o 
  -2   6  10       55.77       63.73     66.29 o 
  -1   6  10       22.97        4.96     49.24 o 
   0   6  10     1036.63     1011.96     44.57 o 
   1   6  10       55.80       54.44     47.90 o 
   2   6  10       29.40       60.06     46.04 o 
   3   6  10      355.94      358.68     44.88 o 
   4   6  10      308.57      289.39     86.71 o 
   5   6  10       38.79        0.00     96.46 o 
   6   6  10       20.49       48.68     99.68 o 
  -7   7  10       36.29        0.00     61.82 o 
  -6   7  10        0.67        0.00     58.27 o 
  -5   7  10     1123.30     1005.51     80.98 o 
  -4   7  10      415.26      392.23     45.61 o 
  -3   7  10       45.01       60.94     61.60 o 
  -2   7  10      164.64      226.38     69.08 o 
  -1   7  10     1218.93     1145.78     94.02 o 
   0   7  10      281.73      219.25     42.95 o 
   1   7  10      372.38      315.77     61.33 o 
   2   7  10      352.39      286.82     46.79 o 
   3   7  10       29.25        0.00     61.07 o 
   4   7  10     1077.94     1047.33     75.00 o 
   5   7  10        3.72        0.00    103.06 o 
   6   7  10       63.59      125.05    118.25 o 
  -6   8  10      152.68      245.89     57.82 o 
  -5   8  10       41.94        4.10     75.64 o 
  -4   8  10     1215.59     1254.62     70.82 o 
  -3   8  10      126.71      169.83     46.70 o 
  -2   8  10      196.18      278.16     62.99 o 
  -1   8  10      119.98      193.41     87.34 o 
   0   8  10     2334.29     2537.76     74.98 o 
   1   8  10      399.37      459.06     40.92 o 
   2   8  10      164.86      295.87     45.49 o 
   3   8  10       21.69       22.85     73.12 o 
   4   8  10      151.01      209.75    106.17 o 
   5   8  10       12.59       72.10    100.95 o 
  -5   9  10       98.41      103.28     61.60 o 
  -4   9  10        0.59       49.50     60.47 o 
  -3   9  10       17.10        1.25     51.05 o 
  -2   9  10      451.55      371.83     45.74 o 
  -1   9  10      366.39      403.40     42.74 o 
   0   9  10      506.77      522.64     50.31 o 
   1   9  10        9.24       75.11     45.39 o 
   2   9  10     1237.03     1302.49     61.52 o 
   3   9  10      475.06      478.27     74.77 o 
   4   9  10      110.74        0.00     80.01 o 
  -4  10  10      141.87      284.93     61.83 o 
  -3  10  10        0.71      109.52     57.72 o 
  -2  10  10       26.36       22.62     51.40 o 
  -1  10  10       85.37      126.79     54.32 o 
   0  10  10       16.09       72.64     58.08 o 
   1  10  10        0.76       60.40     50.95 o 
   2  10  10       39.99       59.25     56.16 o 
   3  10  10        1.77        0.00     66.75 o 
  -2  11  10      303.75      303.10     49.64 o 
  -1  11  10       32.22       91.99     50.38 o 
   0  11  10      114.40      106.49     54.45 o 
   1  11  10       81.88       96.97     56.75 o 
  -8   1  11       32.44       39.53    201.97 o 
  -7   1  11       11.51       58.80     55.64 o 
  -6   1  11      127.35      126.29     55.67 o 
  -5   1  11      539.29      525.82     39.16 o 
  -4   1  11      403.56      441.22     41.27 o 
  -3   1  11      543.25      570.77     33.14 o 
  -2   1  11     2981.77     3088.74     82.59 o 
  -1   1  11      589.19      619.68     40.54 o 
   0   1  11      704.44      729.22     41.34 o 
   1   1  11        7.90       22.73     35.98 o 
   2   1  11      873.45      919.56     43.99 o 
   3   1  11      255.45      195.83     46.36 o 
   4   1  11        7.97       10.86     53.99 o 
   5   1  11       22.79       91.00     82.24 o 
   6   1  11       86.40       46.13     76.33 o 
   7   1  11      245.71      298.73    130.27 o 
  -8   2  11      108.37       72.65     55.76 o 
  -7   2  11       26.07       30.75     50.14 o 
  -6   2  11      686.12      695.74     96.54 o 
  -5   2  11      463.20      480.65     48.75 o 
  -4   2  11      555.26      465.51     34.63 o 
  -3   2  11      430.38      490.91     30.60 o 
  -2   2  11      268.69      238.52     31.33 o 
  -1   2  11     5246.52     5065.25    153.74 o 
   0   2  11       39.73       19.43     38.44 o 
   1   2  11     2322.53     2395.36     48.49 o 
   2   2  11      730.00      733.72     42.12 o 
   3   2  11     4297.70     4093.83    166.23 o 
   4   2  11      249.92      262.88     54.49 o 
   5   2  11      194.79      205.48     96.25 o 
   6   2  11       99.32      219.46    100.42 o 
   7   2  11       52.19        0.00    111.44 o 
  -8   3  11        0.16        9.89     60.89 o 
  -7   3  11       85.62      108.32     58.09 o 
  -6   3  11      484.60      453.03     64.79 o 
  -5   3  11      491.56      491.82     53.93 o 
  -4   3  11      226.22      213.84     41.86 o 
  -3   3  11       57.76       69.17     54.95 o 
  -2   3  11     3329.40     3235.17     58.61 o 
  -1   3  11        0.47        5.22     38.26 o 
   0   3  11      989.78     1011.53     41.53 o 
   1   3  11      167.29      122.77     37.15 o 
   2   3  11     2620.66     2518.60     60.66 o 
   3   3  11     1869.34     1799.93    147.62 o 
   4   3  11      261.67      366.64     49.05 o 
   5   3  11      177.40       66.19     97.10 o 
   6   3  11      164.41      173.31     93.09 o 
   7   3  11      420.62      701.14    111.92 o 
  -8   4  11       13.83       29.21     61.69 o 
  -7   4  11      153.15      178.54     65.69 o 
  -6   4  11      439.89      491.29     46.19 o 
  -5   4  11     2187.51     2016.93    152.84 o 
  -4   4  11      261.00      325.33     76.92 o 
  -3   4  11      548.41      589.28     38.78 o 
  -2   4  11      699.41      664.64     43.11 o 
  -1   4  11     5218.68     5155.39     83.19 o 
   0   4  11     1320.42     1383.34     49.72 o 
   1   4  11       71.78      134.00     47.64 o 
   2   4  11      141.11      157.34     45.19 o 
   3   4  11      715.92      788.15     60.71 o 
   4   4  11      677.04      767.86     93.25 o 
   5   4  11       27.46       54.90     92.51 o 
   6   4  11      190.16      202.53     95.20 o 
   7   4  11       37.11        0.00    114.18 o 
  -7   5  11      107.00      181.35     61.23 o 
  -6   5  11        0.50       71.11     58.04 o 
  -5   5  11       24.34       73.45     50.15 o 
  -4   5  11     1072.73     1025.96     66.00 o 
  -3   5  11     1202.32     1104.13     47.14 o 
  -2   5  11      304.99      275.92     42.66 o 
  -1   5  11     3843.88     3531.48     51.21 o 
   0   5  11      219.70      247.31     50.31 o 
   1   5  11     1573.89     1510.64     45.79 o 
   2   5  11     1869.46     1809.06     65.39 o 
   3   5  11     1860.21     1879.58     65.05 o 
   4   5  11      225.38      189.08     90.50 o 
   5   5  11       18.19        0.00    102.74 o 
   6   5  11      552.23      581.84    112.18 o 
  -7   6  11      119.36      190.37     59.20 o 
  -6   6  11      214.23      277.59     48.79 o 
  -5   6  11     1210.61     1220.65     56.17 o 
  -4   6  11      385.91      498.88    109.63 o 
  -3   6  11       27.62       64.16     47.91 o 
  -2   6  11      588.68      621.99     50.05 o 
  -1   6  11      809.55      865.18     43.72 o 
   0   6  11     3474.73     3460.86    108.34 o 
   1   6  11      530.02      459.30     48.83 o 
   2   6  11      922.58      885.64     46.67 o 
   3   6  11       11.84      135.03     63.56 o 
   4   6  11      642.76      697.45     98.10 o 
   5   6  11      725.30      802.46     96.62 o 
   6   6  11       14.51      191.40    101.32 o 
  -6   7  11        3.04       71.32     53.32 o 
  -5   7  11       90.10      187.63     79.18 o 
  -4   7  11     1153.65     1238.99    121.49 o 
  -3   7  11      513.87      491.74     91.97 o 
  -2   7  11      433.33      490.21     48.74 o 
  -1   7  11     1548.62     1513.38     47.69 o 
   0   7  11        0.11       21.25     41.44 o 
   1   7  11       40.83       80.85     59.27 o 
   2   7  11      880.77      848.56     50.24 o 
   3   7  11      700.45      682.72     56.33 o 
   4   7  11       86.65        0.00    103.00 o 
   5   7  11       36.43       64.82    106.70 o 
  -6   8  11      233.80      196.82     62.24 o 
  -5   8  11      146.01      279.17     89.64 o 
  -4   8  11      280.38      277.18     57.61 o 
  -3   8  11      724.77      719.34     54.52 o 
  -2   8  11      209.98      195.01     93.85 o 
  -1   8  11      666.65      672.53     67.11 o 
   0   8  11      318.95      404.72     52.11 o 
   1   8  11       58.88       41.23     46.25 o 
   2   8  11      181.76      170.99     45.66 o 
   3   8  11       18.23        0.00     95.51 o 
   4   8  11      162.48      287.33    105.17 o 
   5   8  11       15.04        0.00    100.05 o 
  -5   9  11       65.56      161.14     58.43 o 
  -4   9  11        7.82       82.60     52.34 o 
  -3   9  11      133.30      184.52     53.23 o 
  -2   9  11     1403.40     1403.73     75.36 o 
  -1   9  11        1.80        0.00     46.81 o 
   0   9  11       34.64       62.18     41.54 o 
   1   9  11      235.39      311.29     43.97 o 
   2   9  11      730.39      703.29     47.63 o 
   3   9  11       84.50       83.73     66.97 o 
   4   9  11        0.05        0.00    103.06 o 
  -3  10  11      143.02      284.72     62.04 o 
  -2  10  11       87.58      180.23     58.80 o 
  -1  10  11      451.14      495.54     46.52 o 
   0  10  11       45.46       21.09     43.57 o 
   1  10  11       35.51       80.97     52.37 o 
   2  10  11      687.59      799.42     52.74 o 
  -8   0  12      500.81      408.43    113.45 o 
  -7   0  12       57.37       40.77    101.16 o 
  -6   0  12      714.45      813.14    133.17 o 
  -5   0  12      560.08      578.03     59.58 o 
  -4   0  12     8696.24     8255.92    205.40 o 
  -3   0  12      847.02      878.97     42.75 o 
  -2   0  12      583.69      595.65     56.53 o 
  -1   0  12       40.64       75.76     91.88 o 
   0   0  12     8327.19     8378.91    258.93 o 
   1   0  12     9842.56    10095.36    215.03 o 
   2   0  12      252.94      307.97     59.35 o 
   3   0  12      693.88      630.72     66.80 o 
   4   0  12      250.30      239.97     73.75 o 
   5   0  12     2792.52     3128.39    129.43 o 
   6   0  12       39.14       68.83    118.30 o 
   7   0  12       23.85       13.89    104.37 o 
  -8   1  12       53.53      102.30     63.87 o 
  -7   1  12      279.40      398.28     53.77 o 
  -6   1  12       66.76        0.00     48.40 o 
  -5   1  12        1.11       26.55     41.74 o 
  -4   1  12      153.15      244.68     42.67 o 
  -3   1  12     5600.15     5552.05    108.63 o 
  -2   1  12       66.18       25.73     38.99 o 
  -1   1  12      579.88      665.41     36.09 o 
   0   1  12     8004.42     8145.78    113.58 o 
   1   1  12      592.93      582.47     41.66 o 
   2   1  12      273.40      260.51     42.55 o 
   3   1  12      258.13      265.52     45.45 o 
   4   1  12     3407.49     3472.97    149.99 o 
   5   1  12       36.78       87.49     75.41 o 
   6   1  12       25.25       13.59     85.97 o 
   7   1  12      122.63       88.66    134.65 o 
  -8   2  12      298.01      370.34     61.29 o 
  -7   2  12      485.04      543.71     58.14 o 
  -6   2  12       78.82       90.45     53.61 o 
  -5   2  12      131.07      142.43     48.49 o 
  -4   2  12     3739.23     3561.10     89.48 o 
  -3   2  12     2928.19     2936.60     42.56 o 
  -2   2  12       11.54       46.93     32.17 o 
  -1   2  12      136.89      138.14     35.56 o 
   0   2  12     3241.91     3150.58     54.99 o 
   1   2  12     6963.67     6889.35    148.68 o 
   2   2  12      323.11      281.53     43.20 o 
   3   2  12       27.11       47.76     45.63 o 
   4   2  12      426.89      385.41     60.10 o 
   5   2  12      776.59      846.81    100.00 o 
   6   2  12       51.98      105.96    104.85 o 
   7   2  12       60.14      136.76    114.71 o 
  -8   3  12        0.17       43.53     72.02 o 
  -7   3  12      669.67      614.58     46.84 o 
  -6   3  12       82.66      107.40     54.50 o 
  -5   3  12      502.27      574.97     42.30 o 
  -4   3  12        3.60        0.00     40.96 o 
  -3   3  12      301.48      277.86     42.83 o 
  -2   3  12     1558.83     1513.63     58.69 o 
  -1   3  12     4087.67     4039.89     59.37 o 
   0   3  12      275.10      273.79     41.03 o 
   1   3  12      467.98      414.35     44.40 o 
   2   3  12     1370.70     1365.12     44.57 o 
   3   3  12     1339.71     1291.98     64.87 o 
   4   3  12      685.90      642.49    111.89 o 
   5   3  12      487.81      445.61    109.12 o 
   6   3  12       67.00      134.60    102.05 o 
   7   3  12       27.49        0.37    119.83 o 
  -7   4  12       64.71      111.71     46.84 o 
  -6   4  12      671.93      685.63     70.62 o 
  -5   4  12      400.62      412.57     63.82 o 
  -4   4  12       77.84      119.07     46.60 o 
  -3   4  12     1991.33     1939.61    104.21 o 
  -2   4  12      846.60      798.60     55.83 o 
  -1   4  12       20.71        0.00     41.85 o 
   0   4  12      881.62      832.07     42.86 o 
   1   4  12     1528.44     1470.62     61.20 o 
   2   4  12        9.94       21.81     55.66 o 
   3   4  12     1049.47     1023.33     67.24 o 
   4   4  12      288.63      285.90     54.65 o 
   5   4  12       29.32       40.40     89.50 o 
   6   4  12       43.58       75.79     97.89 o 
  -7   5  12       41.31       29.48     51.80 o 
  -6   5  12       80.00      180.50     53.84 o 
  -5   5  12      720.78      735.59     48.67 o 
  -4   5  12        1.58       37.56     34.85 o 
  -3   5  12       13.65       36.72     42.23 o 
  -2   5  12     1656.39     1575.61     66.79 o 
  -1   5  12     2295.33     2301.56     72.52 o 
   0   5  12      109.08      123.59     36.95 o 
   1   5  12      256.25      288.61     48.89 o 
   2   5  12     1186.38     1226.16     43.20 o 
   3   5  12      186.48      202.48     50.63 o 
   4   5  12       76.90      159.75     94.83 o 
   5   5  12       17.71      178.53    104.69 o 
   6   5  12       16.18        0.00    110.12 o 
  -7   6  12        0.92       25.90     63.02 o 
  -6   6  12      207.80      184.13     49.65 o 
  -5   6  12      437.30      476.71     80.99 o 
  -4   6  12      293.97      307.57     42.26 o 
  -3   6  12        5.36       17.82     63.90 o 
  -2   6  12      426.44      432.51     44.85 o 
  -1   6  12     1644.93     1543.64     45.71 o 
   0   6  12       72.79      174.37     48.39 o 
   1   6  12       10.73       98.64     49.02 o 
   2   6  12      128.24      185.06     45.07 o 
   3   6  12      855.88      934.93     64.35 o 
   4   6  12      117.21      126.79     90.08 o 
   5   6  12       29.83       72.47    105.06 o 
   6   6  12       35.96      250.31    110.49 o 
  -6   7  12        4.32        0.00     59.94 o 
  -5   7  12      282.83      251.13     59.77 o 
  -4   7  12      138.29      203.62     50.42 o 
  -3   7  12      347.98      339.49     52.60 o 
  -2   7  12       17.53       11.14     49.05 o 
  -1   7  12        8.75       15.16     43.12 o 
   0   7  12      691.58      617.62     46.05 o 
   1   7  12      577.79      570.02     46.69 o 
   2   7  12        0.80       33.55     49.23 o 
   3   7  12      311.57      462.89     57.24 o 
   4   7  12      187.01      294.35    105.32 o 
   5   7  12       16.88        0.00    105.17 o 
  -5   8  12      430.76      512.46     61.75 o 
  -4   8  12       56.17      141.27     59.87 o 
  -3   8  12      486.03      572.70     74.81 o 
  -2   8  12      230.62      299.25     59.02 o 
  -1   8  12     1259.52     1355.55     49.38 o 
   0   8  12       49.41       68.86     53.08 o 
   1   8  12       24.52       86.90     47.31 o 
   2   8  12      979.03      987.79     53.74 o 
   3   8  12      125.22      137.96    110.02 o 
   4   8  12      179.79      238.18    107.28 o 
  -4   9  12      201.23      279.72     65.96 o 
  -3   9  12      301.66      303.04     63.74 o 
  -2   9  12      126.87      226.49     53.86 o 
  -1   9  12       65.71        0.61     48.31 o 
   0   9  12      171.43      251.94     49.09 o 
   1   9  12      236.00      217.53     42.59 o 
   2   9  12       37.92       30.61     55.09 o 
   3   9  12       49.41      130.22    101.79 o 
  -3  10  12       42.49        0.00     64.12 o 
  -2  10  12      484.71      476.34     70.10 o 
  -1  10  12       54.89       76.20     47.49 o 
   0  10  12      180.11      212.12     47.02 o 
   1  10  12       10.82        0.00     53.12 o 
   2  10  12      216.66      313.86     54.97 o 
  -8   1  13       55.97       56.88    102.90 o 
  -7   1  13       25.34       20.31     51.07 o 
  -6   1  13      134.83      102.04     40.78 o 
  -5   1  13      357.76      292.77     39.24 o 
  -4   1  13      522.51      411.86     41.37 o 
  -3   1  13      447.55      521.70     37.76 o 
  -2   1  13        0.85        0.00     33.04 o 
  -1   1  13      199.50      198.03     33.29 o 
   0   1  13      126.14      164.32     35.96 o 
   1   1  13      111.40       91.97     40.48 o 
   2   1  13      180.31      206.83     42.34 o 
   3   1  13      475.51      414.48     45.26 o 
   4   1  13      206.23      221.87     51.12 o 
   5   1  13       66.82      113.21     80.00 o 
   6   1  13       85.33       85.50     93.22 o 
   7   1  13       27.79        0.00    147.68 o 
  -8   2  13        9.28       64.47     54.71 o 
  -7   2  13       35.36       37.53     58.47 o 
  -6   2  13      281.54      334.25     65.21 o 
  -5   2  13        2.05        0.00     43.42 o 
  -4   2  13     1156.63     1256.36     42.92 o 
  -3   2  13      184.56      199.83     56.87 o 
  -2   2  13     4346.84     4318.56     93.53 o 
  -1   2  13      397.33      354.72     39.85 o 
   0   2  13     2141.81     2118.06     39.00 o 
   1   2  13       99.97      133.63     36.98 o 
   2   2  13     2870.01     2855.02     90.50 o 
   3   2  13      274.68      276.19     46.45 o 
   4   2  13      227.55      311.19     58.91 o 
   5   2  13      184.92      335.91    116.08 o 
   6   2  13       67.14      127.21    105.85 o 
  -7   3  13       57.54       31.08     53.10 o 
  -6   3  13      476.06      568.46     54.14 o 
  -5   3  13      760.68      744.63     42.92 o 
  -4   3  13       62.08       56.25     43.03 o 
  -3   3  13      105.28       47.45     43.11 o 
  -2   3  13      357.64      335.11     34.79 o 
  -1   3  13     1666.61     1674.29     58.50 o 
   0   3  13       76.10       72.55     41.22 o 
   1   3  13       70.76      100.73     38.33 o 
   2   3  13      392.47      351.55     45.79 o 
   3   3  13      668.99      634.45     57.00 o 
   4   3  13      124.55      168.92     68.54 o 
   5   3  13        7.37       35.49     99.31 o 
   6   3  13      220.74      409.38     99.68 o 
  -7   4  13       24.74       91.38     53.44 o 
  -6   4  13      352.93      331.95     66.47 o 
  -5   4  13       13.21       33.97     42.03 o 
  -4   4  13      106.14      182.10     91.78 o 
  -3   4  13     1344.42     1212.12     78.58 o 
  -2   4  13     1846.59     1861.28     56.25 o 
  -1   4  13      877.99      775.08     43.72 o 
   0   4  13      310.10      393.74     46.47 o 
   1   4  13     1598.33     1630.88     56.69 o 
   2   4  13     1698.78     1620.39     51.17 o 
   3   4  13     1299.62     1231.72     96.33 o 
   4   4  13      231.20      225.75     63.56 o 
   5   4  13      199.87      282.22     96.57 o 
   6   4  13      324.09      428.26    105.69 o 
  -7   5  13      182.31      165.00     57.33 o 
  -6   5  13       41.33       54.76     49.96 o 
  -5   5  13      680.57      759.35    109.10 o 
  -4   5  13        0.58       37.22     45.28 o 
  -3   5  13      360.16      282.15     40.36 o 
  -2   5  13      323.35      302.56     42.12 o 
  -1   5  13      857.96      797.37     44.17 o 
   0   5  13      367.58      380.47     50.63 o 
   1   5  13      730.68      694.04     51.66 o 
   2   5  13        2.76        0.00     46.11 o 
   3   5  13       27.87        0.00     47.54 o 
   4   5  13       48.68       90.00     59.16 o 
   5   5  13      436.50      359.85     99.58 o 
   6   5  13       21.87        0.00    104.01 o 
  -6   6  13       14.37        0.00     53.15 o 
  -5   6  13      404.33      398.44     60.49 o 
  -4   6  13      158.01      222.14     46.27 o 
  -3   6  13     2073.10     2122.69    164.47 o 
  -2   6  13      452.24      468.47     44.51 o 
  -1   6  13     2139.22     2174.74     52.50 o 
   0   6  13      514.14      497.54     51.75 o 
   1   6  13     1187.15     1285.11     54.17 o 
   2   6  13     1014.30     1021.46     58.41 o 
   3   6  13     1241.49     1208.48    120.75 o 
   4   6  13       39.31       81.43    102.42 o 
   5   6  13       38.94        0.00    101.16 o 
  -6   7  13       98.03      136.12     62.03 o 
  -5   7  13      397.90      535.28     78.48 o 
  -4   7  13       30.54       95.67     57.67 o 
  -3   7  13      323.39      415.58     84.76 o 
  -2   7  13      594.12      592.09     41.84 o 
  -1   7  13      310.24      473.50     83.93 o 
   0   7  13      171.69      248.55     63.71 o 
   1   7  13     1300.01     1285.71     49.03 o 
   2   7  13       21.52       46.48     45.57 o 
   3   7  13       10.00        0.00     59.20 o 
   4   7  13       81.82        0.00    107.70 o 
   5   7  13      334.60      546.24    108.80 o 
  -5   8  13       12.03        0.00     87.42 o 
  -4   8  13       87.57       94.56     57.65 o 
  -3   8  13      144.18      152.58     60.94 o 
  -2   8  13      911.00      972.59     84.93 o 
  -1   8  13       28.76      131.13     42.05 o 
   0   8  13       36.99       57.23     53.48 o 
   1   8  13       12.44       52.12     48.27 o 
   2   8  13      695.60      734.35     74.71 o 
   3   8  13      167.88      149.48     75.13 o 
   4   8  13        3.21      109.39    113.97 o 
  -4   9  13        0.59        6.14    119.11 o 
  -3   9  13      573.00      566.00     70.16 o 
  -2   9  13       36.44      116.99     59.34 o 
  -1   9  13      199.37      249.74     55.37 o 
   0   9  13       13.99       55.74     59.45 o 
   1   9  13      372.21      347.63     55.89 o 
   2   9  13      197.43      182.17     57.45 o 
   3   9  13      116.60        0.00    118.88 o 
  -2  10  13      679.17      616.00     63.64 o 
  -1  10  13      139.81      186.52     54.28 o 
   0  10  13       22.70      117.13     55.11 o 
   1  10  13      136.25      206.04     57.89 o 
  -7   0  14      281.90      369.26     62.37 o 
  -6   0  14       18.13       46.27     52.97 o 
  -5   0  14       78.59       27.82     50.91 o 
  -4   0  14      724.17      962.95     88.16 o 
  -3   0  14      187.50      187.75     94.22 o 
  -2   0  14      973.40     1190.89     81.38 o 
  -1   0  14      129.74       78.93     68.04 o 
   0   0  14     8209.10     8145.80    376.12 o 
   1   0  14      870.50      824.52     64.58 o 
   2   0  14     1026.57     1049.32     66.03 o 
   3   0  14     1033.87      975.37     71.71 o 
   4   0  14     3631.64     3610.80    358.14 o 
   5   0  14       44.67       21.15    124.52 o 
   6   0  14      137.71      241.34    137.50 o 
  -7   1  14       28.45        4.09     79.82 o 
  -6   1  14       63.34       21.34     41.95 o 
  -5   1  14        7.98       27.66     33.73 o 
  -4   1  14     3553.96     3397.14     51.74 o 
  -3   1  14      830.00      888.35     39.43 o 
  -2   1  14      342.42      328.68     37.58 o 
  -1   1  14      306.71      312.58     43.65 o 
   0   1  14     5647.40     5510.45    147.28 o 
   1   1  14     1177.05     1118.10     44.35 o 
   2   1  14      120.99      149.37     42.93 o 
   3   1  14       83.65      113.81     47.53 o 
   4   1  14       43.26       47.07     53.42 o 
   5   1  14      499.65      623.44     92.79 o 
   6   1  14       87.79       74.63    101.23 o 
  -7   2  14      555.87      469.10     60.12 o 
  -6   2  14        2.13        0.00     47.11 o 
  -5   2  14     1234.48     1130.69     51.07 o 
  -4   2  14      151.88      234.92     45.53 o 
  -3   2  14     1075.59      982.54     54.19 o 
  -2   2  14      608.09      614.97     41.49 o 
  -1   2  14     3854.90     3861.67     49.02 o 
   0   2  14     1233.78     1303.65     44.91 o 
   1   2  14       53.55      108.99     43.87 o 
   2   2  14       27.64        8.14     35.93 o 
   3   2  14     1878.01     1813.93     76.46 o 
   4   2  14     1514.56     1596.86     69.47 o 
   5   2  14      136.03      122.89    102.27 o 
   6   2  14        3.53       14.66    112.55 o 
  -7   3  14       66.34      111.34     51.63 o 
  -6   3  14      292.98      281.33     49.35 o 
  -5   3  14      648.99      714.99     42.54 o 
  -4   3  14      749.08      804.71     53.86 o 
  -3   3  14     1258.71     1188.95     42.86 o 
  -2   3  14     1049.35     1058.21     44.78 o 
  -1   3  14      544.62      460.53     39.00 o 
   0   3  14      830.14      835.66     42.40 o 
   1   3  14      901.34      883.35     47.49 o 
   2   3  14      241.20      316.15     43.17 o 
   3   3  14      494.38      452.37     58.27 o 
   4   3  14       99.37      162.70     76.42 o 
   5   3  14       49.80      210.33    109.91 o 
   6   3  14        0.03        0.00    116.61 o 
  -7   4  14      108.14      183.15     60.94 o 
  -6   4  14       14.74       38.08     63.09 o 
  -5   4  14      210.89      289.18     82.16 o 
  -4   4  14        0.19       43.87     49.78 o 
  -3   4  14        0.50       10.99     53.12 o 
  -2   4  14      550.01      646.45     82.62 o 
  -1   4  14     2547.36     2497.23     48.28 o 
   0   4  14        4.64       89.05     47.95 o 
   1   4  14      263.38      229.73     45.11 o 
   2   4  14      949.48      946.85     46.70 o 
   3   4  14     1589.44     1599.98    144.90 o 
   4   4  14      135.12      178.71     67.70 o 
   5   4  14      107.18        0.47     99.26 o 
   6   4  14       84.42      112.66    102.11 o 
  -6   5  14      399.84      325.16     72.94 o 
  -5   5  14      103.09       81.76     48.34 o 
  -4   5  14       35.21       79.74     46.08 o 
  -3   5  14      178.19      121.98     48.81 o 
  -2   5  14      898.58      889.30     53.56 o 
  -1   5  14      285.93      345.49     49.38 o 
   0   5  14      218.83      222.54     59.65 o 
   1   5  14       63.20        0.00     63.94 o 
   2   5  14      534.02      554.41     56.10 o 
   3   5  14      817.77      857.32     66.80 o 
   4   5  14       62.73       45.72     93.67 o 
   5   5  14        7.02        0.00    107.86 o 
  -6   6  14       13.53       24.00     58.56 o 
  -5   6  14      473.92      504.61     85.78 o 
  -4   6  14       70.81       86.79     48.04 o 
  -3   6  14      368.74      339.34     73.99 o 
  -2   6  14      184.17      258.29     45.44 o 
  -1   6  14      734.11      711.01    104.36 o 
   0   6  14        7.00      116.78     49.88 o 
   1   6  14      471.09      421.09     48.64 o 
   2   6  14      175.44      217.91     58.93 o 
   3   6  14       14.98       19.83     68.55 o 
   4   6  14       44.31       39.39    101.08 o 
   5   6  14       62.10      169.25    104.32 o 
  -5   7  14      107.80      157.88     50.20 o 
  -4   7  14      199.44      164.03     57.84 o 
  -3   7  14      728.23      764.30    107.81 o 
  -2   7  14      238.70      282.37     47.90 o 
  -1   7  14      919.62      931.10    101.78 o 
   0   7  14      109.18       52.66     46.93 o 
   1   7  14       70.01       89.45     55.35 o 
   2   7  14      247.53      287.29     53.14 o 
   3   7  14      270.08      221.74     90.90 o 
   4   7  14       21.03       87.08    101.47 o 
  -4   8  14        0.63        0.00     53.38 o 
  -3   8  14      452.10      452.21     56.92 o 
  -2   8  14       39.21       57.29     57.71 o 
  -1   8  14       67.07        2.45     53.49 o 
   0   8  14       96.85      128.41     48.50 o 
   1   8  14     1147.69     1144.42     84.99 o 
   2   8  14       21.67       85.84     51.08 o 
   3   8  14      183.60      417.98     80.70 o 
  -3   9  14      187.83       98.53    102.92 o 
  -2   9  14      247.95      225.88     89.46 o 
  -1   9  14       43.17      108.31     59.65 o 
   0   9  14       18.85       20.24     51.12 o 
   1   9  14       24.87       32.87     49.02 o 
   2   9  14      176.45      151.18     60.72 o 
  -7   1  15       37.47        0.00     61.38 o 
  -6   1  15       85.43       74.85     55.48 o 
  -5   1  15        0.20       15.23     51.59 o 
  -4   1  15      303.02      346.53     46.16 o 
  -3   1  15      539.29      611.00     44.34 o 
  -2   1  15     1405.11     1403.48     39.93 o 
  -1   1  15      705.50      625.98     52.86 o 
   0   1  15      418.49      461.26     40.78 o 
   1   1  15      445.39      452.17     43.92 o 
   2   1  15      987.76     1042.83     47.99 o 
   3   1  15        1.50        0.00     45.48 o 
   4   1  15       24.35        7.60     51.29 o 
   5   1  15       11.82        4.81     85.57 o 
   6   1  15       20.17       58.10    112.71 o 
  -7   2  15       23.81      100.15     55.58 o 
  -6   2  15      327.85      426.93     49.00 o 
  -5   2  15        1.92        0.00     46.62 o 
  -4   2  15      138.81       88.53     38.64 o 
  -3   2  15      441.45      388.94     62.96 o 
  -2   2  15        2.80       45.96     42.37 o 
  -1   2  15       70.76      145.32     41.22 o 
   0   2  15       68.99       87.74     42.14 o 
   1   2  15       66.76       92.79     50.99 o 
   2   2  15      400.66      437.16     44.76 o 
   3   2  15       37.10        0.00     49.61 o 
   4   2  15      491.09      484.51     56.54 o 
   5   2  15        8.92       52.90    102.95 o 
   6   2  15      223.46      351.84    125.15 o 
  -7   3  15       78.82      102.91     59.90 o 
  -6   3  15      555.62      560.34     58.47 o 
  -5   3  15       48.95       66.93     53.16 o 
  -4   3  15      508.59      586.34     51.56 o 
  -3   3  15      497.89      480.01     42.91 o 
  -2   3  15     2504.61     2370.67     55.25 o 
  -1   3  15       18.10       19.62     48.58 o 
   0   3  15     1829.17     1851.87     76.20 o 
   1   3  15      508.05      486.01     45.71 o 
   2   3  15     1186.13     1280.98     69.99 o 
   3   3  15       16.47       43.20     51.30 o 
   4   3  15      118.34      128.45     71.75 o 
   5   3  15       75.96      134.65    110.76 o 
  -6   4  15       82.02      142.04     44.42 o 
  -5   4  15      405.63      276.49     54.01 o 
  -4   4  15       42.29       84.20     45.58 o 
  -3   4  15       31.90       40.81     70.94 o 
  -2   4  15        0.62       10.09     39.64 o 
  -1   4  15       85.93       81.56     49.75 o 
   0   4  15      524.33      530.68     49.19 o 
   1   4  15      120.30      148.71     51.11 o 
   2   4  15      174.50      201.40     55.43 o 
   3   4  15       30.67       19.26     45.62 o 
   4   4  15       99.81       80.91     69.35 o 
   5   4  15      335.70      155.27    103.90 o 
  -6   5  15      254.60       81.38     50.43 o 
  -5   5  15      117.33       76.91     50.79 o 
  -4   5  15        0.90        0.00     48.06 o 
  -3   5  15      921.30     1012.24    191.86 o 
  -2   5  15      557.31      619.23     52.02 o 
  -1   5  15     2051.44     1918.14     54.08 o 
   0   5  15        9.05       45.81     50.73 o 
   1   5  15     1269.77     1307.31     54.01 o 
   2   5  15      695.24      716.69     51.31 o 
   3   5  15      603.47      519.88     65.26 o 
   4   5  15       31.31        0.00     74.68 o 
   5   5  15       30.75       72.04    115.93 o 
  -5   6  15      506.66      484.02     87.52 o 
  -4   6  15      129.46      149.17     55.89 o 
  -3   6  15       78.25      160.59     52.41 o 
  -2   6  15        4.94       43.28     67.45 o 
  -1   6  15       49.74       13.08     50.76 o 
   0   6  15       72.33       39.56     47.50 o 
   1   6  15     1305.65     1293.22     57.86 o 
   2   6  15        2.26        0.00     51.20 o 
   3   6  15       79.22      124.66     66.64 o 
   4   6  15        4.78      117.21     67.59 o 
  -5   7  15       27.06       82.70     61.60 o 
  -4   7  15      111.83       79.42     57.32 o 
  -3   7  15     1060.91     1099.71    135.99 o 
  -2   7  15      250.88      197.58     55.34 o 
  -1   7  15      205.72      240.42     53.75 o 
   0   7  15      111.51      145.85     73.98 o 
   1   7  15      503.17      530.92     60.28 o 
   2   7  15      357.34      378.81     53.91 o 
   3   7  15       98.64        0.00     64.80 o 
  -4   8  15       37.73       27.46     53.59 o 
  -3   8  15      258.99      251.58     64.98 o 
  -2   8  15      168.48      176.90     43.62 o 
  -1   8  15       11.89        0.00     58.41 o 
   0   8  15       50.45        1.35     64.30 o 
   1   8  15      964.84      908.13     66.15 o 
   2   8  15       13.42       65.39     52.35 o 
  -2   9  15      401.72      598.17     99.83 o 
  -1   9  15      343.88      474.88     59.69 o 
   0   9  15       11.90        0.00     55.76 o 
   1   9  15        2.29        0.00     53.42 o 
  -7   0  16       56.42      141.67    119.70 o 
  -6   0  16        7.22       18.16     66.21 o 
  -5   0  16      344.62      436.34     62.73 o 
  -4   0  16     4034.15     3746.55    265.00 o 
  -3   0  16        9.83        0.00     50.06 o 
  -2   0  16       83.44       27.92     48.94 o 
  -1   0  16     1924.59     1890.82     64.12 o 
   0   0  16     1650.79     1499.86     95.15 o 
   1   0  16      801.25      786.56     63.84 o 
   2   0  16      757.61      806.13     67.87 o 
   3   0  16      510.10      483.70     70.43 o 
   4   0  16      127.10      165.30     72.60 o 
   5   0  16       10.78        0.00    127.74 o 
  -7   1  16        6.94       43.22     55.97 o 
  -6   1  16      303.11      409.67     44.38 o 
  -5   1  16     1309.32     1199.46     43.37 o 
  -4   1  16      255.12      463.18     72.69 o 
  -3   1  16      373.20      382.59     42.62 o 
  -2   1  16      683.17      712.43     41.18 o 
  -1   1  16     2344.18     2214.21     80.93 o 
   0   1  16     2912.18     3024.03     63.72 o 
   1   1  16        3.85        0.00     44.03 o 
   2   1  16     1233.13     1156.34     51.62 o 
   3   1  16      587.66      601.55     51.98 o 
   4   1  16     1299.33     1294.81     63.05 o 
   5   1  16        6.26        7.31     89.26 o 
  -7   2  16        0.35       99.80     65.89 o 
  -6   2  16       17.84       82.50     50.63 o 
  -5   2  16      327.73      277.79     38.66 o 
  -4   2  16     1514.97     1454.30     92.46 o 
  -3   2  16       53.89      111.18     38.26 o 
  -2   2  16      465.99      547.29     42.15 o 
  -1   2  16      164.20      184.85     41.54 o 
   0   2  16      341.40      426.73     58.53 o 
   1   2  16       40.52        1.33     45.55 o 
   2   2  16      396.46      371.52     42.67 o 
   3   2  16        3.50        0.00     49.42 o 
   4   2  16        5.72       67.25     56.86 o 
   5   2  16        8.27       45.73    108.12 o 
  -6   3  16      237.31      251.34     52.67 o 
  -5   3  16      354.17      436.62     49.73 o 
  -4   3  16       74.52       17.64     46.62 o 
  -3   3  16      195.17      141.30     40.28 o 
  -2   3  16      109.06      181.01     38.79 o 
  -1   3  16     2586.47     2533.44     94.13 o 
   0   3  16       89.04      121.20     40.44 o 
   1   3  16       98.72      115.29     41.62 o 
   2   3  16        2.14       21.05     46.50 o 
   3   3  16     1363.77     1341.78    106.56 o 
   4   3  16       56.08       73.01     69.35 o 
   5   3  16        1.21        0.00    111.92 o 
  -6   4  16      248.04      217.19     66.92 o 
  -5   4  16      464.89      526.53     59.50 o 
  -4   4  16       21.04       83.26     52.36 o 
  -3   4  16      271.59      297.47     45.38 o 
  -2   4  16     1629.55     1602.74    109.11 o 
  -1   4  16        9.10       24.73     47.43 o 
   0   4  16       82.73      109.86     41.04 o 
   1   4  16      236.36      258.35     54.53 o 
   2   4  16      765.80      851.80     57.07 o 
   3   4  16      312.77      348.13     65.39 o 
   4   4  16      127.83      200.39     72.68 o 
   5   4  16        4.77       53.53    115.77 o 
  -6   5  16       24.51        0.00     58.82 o 
  -5   5  16      194.32      287.58     68.56 o 
  -4   5  16      174.48      216.65     56.56 o 
  -3   5  16       44.46      129.95     46.88 o 
  -2   5  16       38.92       89.40     85.64 o 
  -1   5  16      946.63      983.05     54.67 o 
   0   5  16       26.54      131.32     53.72 o 
   1   5  16       92.82      208.51     55.10 o 
   2   5  16      390.58      386.02     61.01 o 
   3   5  16      444.96      426.97     57.97 o 
   4   5  16        5.73        2.36     62.38 o 
  -5   6  16        0.30       50.14     55.49 o 
  -4   6  16       39.43       62.83     69.18 o 
  -3   6  16      207.69      229.27     48.09 o 
  -2   6  16      262.67      232.02     54.08 o 
  -1   6  16        5.77       18.67     53.61 o 
   0   6  16      224.20      227.65     56.54 o 
   1   6  16      200.40      272.52     59.12 o 
   2   6  16      191.01      193.37     57.21 o 
   3   6  16       90.09       63.75     84.60 o 
   4   6  16       31.49        0.00     77.04 o 
  -4   7  16      156.42      124.43     50.72 o 
  -3   7  16       85.16       40.84     84.35 o 
  -2   7  16       11.26       98.26     56.00 o 
  -1   7  16       16.56       69.88     75.08 o 
   0   7  16       93.32       76.61     59.02 o 
   1   7  16     1000.00      825.10     62.21 o 
   2   7  16       19.11       83.91     65.37 o 
   3   7  16       10.17      134.21     63.47 o 
  -3   8  16      287.25      266.01     58.74 o 
  -2   8  16        3.36       69.25     48.29 o 
  -1   8  16       75.01      111.10     51.52 o 
   0   8  16       74.51      175.13     58.63 o 
   1   8  16      135.42      204.54     64.95 o 
  -6   1  17       74.38      150.76     76.43 o 
  -5   1  17      101.88      130.37     50.03 o 
  -4   1  17        0.73       36.36     35.19 o 
  -3   1  17       32.52       49.09     69.15 o 
  -2   1  17       43.14        0.00     43.87 o 
  -1   1  17        1.09       87.38     40.70 o 
   0   1  17       20.63       29.86     44.77 o 
   1   1  17      832.55      808.51     48.08 o 
   2   1  17      154.91      164.64     48.80 o 
   3   1  17      216.66      175.52     51.50 o 
   4   1  17      219.15      169.89     58.76 o 
   5   1  17       31.55        0.00     90.04 o 
  -6   2  17      154.23      105.63     61.48 o 
  -5   2  17        1.28       33.98     46.92 o 
  -4   2  17      358.90      418.98     43.79 o 
  -3   2  17      111.20       54.63     34.04 o 
  -2   2  17     1177.85     1155.57     41.44 o 
  -1   2  17      248.10      255.58     49.09 o 
   0   2  17      351.96      343.75     46.70 o 
   1   2  17       66.87       64.53     41.89 o 
   2   2  17      771.05      834.40     48.53 o 
   3   2  17       19.87        0.00     51.56 o 
   4   2  17       55.12       37.64     60.27 o 
   5   2  17       16.52        0.00    117.30 o 
  -6   3  17       80.18       79.28     45.27 o 
  -5   3  17        5.39       78.13     56.01 o 
  -4   3  17       64.14      143.82     55.07 o 
  -3   3  17      276.69      277.66     38.65 o 
  -2   3  17        2.22        0.00     39.76 o 
  -1   3  17       13.31        0.00     40.30 o 
   0   3  17      450.95      519.43     40.97 o 
   1   3  17      387.48      459.48     47.60 o 
   2   3  17      733.97      747.42     44.78 o 
   3   3  17      191.70      118.12     53.06 o 
   4   3  17      267.19      340.28     79.02 o 
  -5   4  17        1.63       74.36    102.79 o 
  -4   4  17      165.27      242.59     49.07 o 
  -3   4  17      656.63      675.28     44.07 o 
  -2   4  17     1185.38     1228.94     53.64 o 
  -1   4  17       25.85       27.16     53.92 o 
   0   4  17        5.04        0.50     54.32 o 
   1   4  17      229.60      192.86     50.73 o 
   2   4  17      135.17      263.06     55.79 o 
   3   4  17      118.35      101.35     64.53 o 
   4   4  17        0.76       43.09     76.30 o 
  -5   5  17       10.20       27.39     56.23 o 
  -4   5  17      683.01      705.25     51.53 o 
  -3   5  17       34.81       61.40     48.07 o 
  -2   5  17       99.43      102.45     57.75 o 
  -1   5  17       76.64        0.00     52.94 o 
   0   5  17      610.38      654.20     86.20 o 
   1   5  17     1290.84     1259.47     84.29 o 
   2   5  17      183.96      116.94     60.71 o 
   3   5  17       39.81       60.11     69.25 o 
   4   5  17      160.90      199.38     90.82 o 
  -4   6  17        0.07      148.01     81.42 o 
  -3   6  17     1222.09     1283.22     84.76 o 
  -2   6  17      101.33       20.96     55.18 o 
  -1   6  17      174.52      221.52     55.07 o 
   0   6  17      236.99      211.60     60.43 o 
   1   6  17      501.59      528.01     57.28 o 
   2   6  17       50.30       70.76     62.78 o 
   3   6  17       46.35       14.28     67.20 o 
  -3   7  17      122.61       68.21     70.40 o 
  -2   7  17       18.09       42.34     58.17 o 
  -1   7  17       16.34        0.00     55.31 o 
   0   7  17      228.90      239.51     62.57 o 
   1   7  17      585.01      650.82     83.64 o 
   2   7  17        2.67       54.63     75.11 o 
  -1   8  17       19.17       60.87     60.27 o 
   0   8  17       43.98       56.28     66.77 o 
  -6   0  18      269.16      493.13     70.04 o 
  -5   0  18      883.90      879.11    139.05 o 
  -4   0  18        2.25      166.28    120.67 o 
  -3   0  18       24.41        0.00    213.84 o 
  -2   0  18     1863.40     1959.59     63.90 o 
  -1   0  18     1829.40     1615.55     96.67 o 
   0   0  18     1237.37     1165.64     66.07 o 
   1   0  18      459.83      496.67     67.82 o 
   2   0  18      384.38      381.67     74.37 o 
   3   0  18     1023.24      930.64    151.24 o 
   4   0  18      452.54      499.36     80.65 o 
  -6   1  18        0.43       81.25     53.50 o 
  -5   1  18       86.76      149.09     62.78 o 
  -4   1  18      683.52      621.22     40.55 o 
  -3   1  18      560.32      591.87     66.07 o 
  -2   1  18      444.48      536.16     47.54 o 
  -1   1  18       29.72       32.97     85.31 o 
   0   1  18      687.47      625.20     43.82 o 
   1   1  18      290.15      353.95     62.96 o 
   2   1  18      740.43      730.77     51.11 o 
   3   1  18      613.00      570.34     53.46 o 
   4   1  18       13.30       26.46     59.19 o 
  -6   2  18      372.82      360.89     61.36 o 
  -5   2  18      409.89      431.45     67.96 o 
  -4   2  18       17.56       63.13     41.04 o 
  -3   2  18       43.21       90.39     42.90 o 
  -2   2  18      954.68      959.13     48.51 o 
  -1   2  18     2054.33     2044.11     76.94 o 
   0   2  18      361.29      284.14     47.53 o 
   1   2  18       65.84       71.54     47.79 o 
   2   2  18       52.78        0.00     50.52 o 
   3   2  18      220.69      218.12     54.33 o 
   4   2  18      115.77       84.80     62.61 o 
  -5   3  18      250.74      403.36     66.42 o 
  -4   3  18       13.11        0.00     73.03 o 
  -3   3  18       13.21       32.58     37.54 o 
  -2   3  18     1132.71     1231.86     55.21 o 
  -1   3  18      141.77      133.12     64.54 o 
   0   3  18       76.86       71.83     46.87 o 
   1   3  18        0.11        0.00     49.16 o 
   2   3  18      906.92      908.92     56.79 o 
   3   3  18      109.73      186.55     62.26 o 
   4   3  18        6.54        0.00     76.21 o 
  -5   4  18       35.62      106.96     62.10 o 
  -4   4  18       15.94       58.02     57.60 o 
  -3   4  18        8.62        0.00     84.26 o 
  -2   4  18      128.64       29.32     53.06 o 
  -1   4  18      695.05      701.23     70.05 o 
   0   4  18       63.50       70.29     51.45 o 
   1   4  18       79.34       55.78     53.30 o 
   2   4  18       97.06       78.53     62.23 o 
   3   4  18      528.94      629.79     95.63 o 
  -4   5  18        1.58        9.98     58.23 o 
  -3   5  18        8.38      141.51     57.98 o 
  -2   5  18      427.72      407.14     51.57 o 
  -1   5  18       90.50       57.08     58.13 o 
   0   5  18       14.88       23.26     52.31 o 
   1   5  18        8.47      136.95     60.53 o 
   2   5  18      283.33      323.30     62.31 o 
   3   5  18        5.68       40.56     69.85 o 
  -4   6  18      213.74       91.49     52.97 o 
  -3   6  18      113.47       67.41     52.96 o 
  -2   6  18       32.59       42.50     51.38 o 
  -1   6  18       71.17       47.86     58.16 o 
   0   6  18      231.40      192.93     77.99 o 
   1   6  18      106.40       68.72     64.09 o 
   2   6  18       25.74       20.39     69.04 o 
  -2   7  18        5.77       38.42     70.23 o 
  -1   7  18       61.29       54.10     72.63 o 
   0   7  18      180.50      297.58     57.81 o 
   1   7  18       31.59       49.78     99.94 o 
  -5   1  19        1.00        0.00     51.02 o 
  -4   1  19        3.35        0.00     46.53 o 
  -3   1  19        2.89        0.00     49.84 o 
  -2   1  19       95.43       98.30     49.29 o 
  -1   1  19       14.97       27.16     43.83 o 
   0   1  19      132.19      131.44     47.74 o 
   1   1  19       22.17       29.79     44.89 o 
   2   1  19      127.67      146.14     51.04 o 
   3   1  19      144.34       97.54     54.37 o 
  -5   2  19      173.35      116.34     55.56 o 
  -4   2  19       44.83       10.88     53.04 o 
  -3   2  19      467.89      493.26     45.36 o 
  -2   2  19        4.09        0.00     40.82 o 
  -1   2  19      310.89      386.23     52.50 o 
   0   2  19      295.89      361.91     49.17 o 
   1   2  19      186.32      190.22     60.63 o 
   2   2  19       64.11      120.13     50.34 o 
   3   2  19        0.61        7.95     54.76 o 
  -5   3  19       19.85       53.17     70.09 o 
  -4   3  19      115.50        5.35     58.40 o 
  -3   3  19      111.91       96.07     41.42 o 
  -2   3  19      285.20      220.43     41.26 o 
  -1   3  19      156.72      213.62     43.11 o 
   0   3  19       61.70       61.79     49.64 o 
   1   3  19       31.29        2.83     49.14 o 
   2   3  19      204.76      226.47     55.78 o 
   3   3  19       94.12       78.91     58.77 o 
  -4   4  19      362.56      471.64     60.46 o 
  -3   4  19      112.83      141.12     59.21 o 
  -2   4  19      107.67      114.11     58.39 o 
  -1   4  19      104.72      146.43     73.18 o 
   0   4  19      981.53      865.45     62.87 o 
   1   4  19      404.45      475.96     62.29 o 
   2   4  19       93.60       91.58     67.74 o 
   3   4  19        6.07       33.68     68.03 o 
  -3   5  19      242.45      133.88     81.90 o 
  -2   5  19       12.12       34.15     60.95 o 
  -1   5  19        3.21        0.00     68.81 o 
   0   5  19      120.12       59.83     64.28 o 
   1   5  19      195.31      231.69     57.72 o 
   2   5  19        1.81      113.21     69.64 o 
  -2   6  19       20.76       40.00     91.66 o 
  -1   6  19       21.93        0.00     59.80 o 
   0   6  19      591.93      554.67     52.01 o 
   1   6  19      278.87      255.26     64.20 o 
  -4   0  20       76.74       88.62     64.07 o 
  -3   0  20     1043.66     1133.00     70.89 o 
  -2   0  20      332.59      440.21     71.88 o 
  -1   0  20      114.97      110.99     71.68 o 
   0   0  20      130.85      117.99     76.34 o 
   1   0  20      875.85      811.54     73.69 o 
   2   0  20      727.88      710.08     80.29 o 
   3   0  20      194.65      260.77     86.42 o 
  -4   1  20       17.20       74.47     57.91 o 
  -3   1  20       19.38        0.00     46.09 o 
  -2   1  20      801.82      872.27     51.95 o 
  -1   1  20      676.48      585.65     52.17 o 
   0   1  20        1.51        0.00     56.04 o 
   1   1  20      149.12      239.42     50.68 o 
   2   1  20      223.63      261.52     55.49 o 
   3   1  20      138.16       94.76     59.79 o 
  -4   2  20        6.72       44.97     48.24 o 
  -3   2  20      429.56      477.70     56.64 o 
  -2   2  20      334.86      306.12     79.88 o 
  -1   2  20        3.46       21.00     48.93 o 
   0   2  20        0.72        2.76     51.92 o 
   1   2  20      536.06      489.43     54.14 o 
   2   2  20      869.90      752.95     72.23 o 
  -4   3  20        0.52       72.97     55.62 o 
  -3   3  20       50.47       95.69     63.55 o 
  -2   3  20      289.08      147.12     48.12 o 
  -1   3  20      154.61      121.51     47.36 o 
   0   3  20       47.93        0.00     54.30 o 
   1   3  20       60.80       80.52     55.42 o 
   2   3  20       10.25       56.68     49.31 o 
  -3   4  20       13.14        0.00     61.20 o 
  -2   4  20      396.24      361.06     56.87 o 
  -1   4  20       77.42      197.89     59.84 o 
   0   4  20       19.30        9.19     76.33 o 
   1   4  20       15.32        0.00     65.31 o 
  -2   5  20        8.82        0.00     57.95 o 
  -1   5  20       67.94       98.36     59.13 o 
   0   5  20      254.82      364.30     64.30 o 
  -3   1  21       68.98       88.35     49.95 o 
  -2   1  21       23.11       89.97     48.14 o 
  -1   1  21       73.43       73.73     69.37 o 
   0   1  21       39.19       46.41     50.28 o 
   1   1  21       59.94       68.13     53.68 o 
   2   1  21        0.47        0.00     59.83 o 
  -3   2  21        3.01       96.30     55.05 o 
  -2   2  21        5.24       74.28     49.08 o 
  -1   2  21      139.05      135.96     61.01 o 
   0   2  21        3.67      124.55     54.74 o 
   1   2  21       37.01       62.38     53.20 o 
  -2   3  21        0.90        0.00     49.83 o 
  -1   3  21      200.51      225.59     49.00 o 
   0   3  21      231.72      315.71     56.33 o 
   1   3  21      110.10      123.86     57.35 o 
  -1   4  21      207.45      362.98    138.85 o 
  -2   0  22      122.08      185.11    119.75 o 
  -1   0  22       42.20        0.00    121.73 o 
   0   0  22      174.69      129.33     76.30 o 
  -1   1  22       57.46      121.06     54.82 o 
   0   1  22        4.88       25.18     55.43 o 
                                                 
